# Supplementary material for: Transcriptome-Wide Analysis of Nitrogen-Regulated Genes in Tea Plant (Camellia sinensis L. O. Kuntze) and Characterization of Amino Acid Transporter CsCAT9.1
Source: Plants (Basel). 2020 Sep 17;9(9):1218. doi: 10.3390/plants9091218 (PMC7569990; doi:10.3390/plants9091218)
Supplement: Supplementary file 1 [file plants-09-01218-s001.zip]

Archive with 19 entries (15 files):
- plants-912709-supple-0/
- plants-912709-supple-0/20200810Supplementary materials/
- plants-912709-supple-0/20200810Supplementary materials/Supplementary Figure S1-11/
- plants-912709-supple-0/20200810Supplementary materials/Supplementary Figure S1-11/Supplementary Figure S1.pdf
- plants-912709-supple-0/20200810Supplementary materials/Supplementary Figure S1-11/supplementary Figure S10.pptx
- plants-912709-supple-0/20200810Supplementary materials/Supplementary Figure S1-11/Supplementary Figure S11.pptx
- plants-912709-supple-0/20200810Supplementary materials/Supplementary Figure S1-11/Supplementary Figure S2.pdf
- plants-912709-supple-0/20200810Supplementary materials/Supplementary Figure S1-11/Supplementary Figure S3.pdf
- plants-912709-supple-0/20200810Supplementary materials/Supplementary Figure S1-11/Supplementary Figure S4.pdf
- plants-912709-supple-0/20200810Supplementary materials/Supplementary Figure S1-11/Supplementary Figure S5.pdf
- plants-912709-supple-0/20200810Supplementary materials/Supplementary Figure S1-11/Supplementary Figure S6.pdf
- plants-912709-supple-0/20200810Supplementary materials/Supplementary Figure S1-11/Supplementary Figure S7 .pptx
- plants-912709-supple-0/20200810Supplementary materials/Supplementary Figure S1-11/Supplementary Figure S8 .pptx
- plants-912709-supple-0/20200810Supplementary materials/Supplementary Figure S1-11/Supplementary Figure S9 .pptx
- plants-912709-supple-0/20200810Supplementary materials/Supplementary Table S1-5/
- plants-912709-supple-0/20200810Supplementary materials/Supplementary Table S1-5/Supplementary table S1 S3 S5 S6.docx
- plants-912709-supple-0/20200810Supplementary materials/Supplementary Table S1-5/Supplementary Table S2.xlsx
- plants-912709-supple-0/20200810Supplementary materials/Supplementary Table S1-5/Supplementary Table S4.xlsx
- plants-912709-supple-0/20200810Supplementary materials/Supplementary Table S1-5/~$pplementary table A1 A3 A4 A5.docx
