# Supplementary material for: Transcriptome-Wide Analysis of Nitrogen-Regulated Genes in Tea Plant (Camellia sinensis L. O. Kuntze) and Characterization of Amino Acid Transporter CsCAT9.1
Source: Plants (Basel). 2020 Sep 17;9(9):1218. doi: 10.3390/plants9091218 (PMC7569990; doi:10.3390/plants9091218)
Supplement: Supplementary file 1 [file plants-09-01218-s001.zip › plants-912709-supple-0/20200810Supplementary materials/Supplementary Table S1-5/Supplementary Table S2.xlsx]

## Sheet: Sheet1
Table S2 confirmation of RNA-seq expressionfiles with qPCR
Gene ID	Nr Annotation	root (Log 2 of fold change)										shoot (Log 2 of fold change)
		CK/ON		CK/LN		CK/OpN		ON/OpN		ON/LN		CK/ON		CK/LN		CK/OpN		ON/OpN		ON/LN
		RNA-seq	qRT-PCR	RNA-seq	qRT-PCR	RNA-seq	qRT-PCR	RNA-seq	qRT-PCR	RNA-seq	qRT-PCR	RNA-seq	qRT-PCR	RNA-seq	qRT-PCR	RNA-seq	qRT-PCR	RNA-seq	qRT-PCR	RNA-seq	qRT-PCR
TEA013227	Ferredoxin--nitrite reductase, chloroplastic	-0.99	0.3	0.98	1.9	-	-	1.88	1.42	1.98	1.6	-	-	-	-	-	-	-	-	-	-
TEA000784	Nitrate reductase apoenzyme	-1.17	0.08	0.98	2.54	1.09	2.21	2.26	2.13	2.83	2.45	-	-	-	-	-	-	-	-	-	-
TEA002651	High affinity nitrate transporter 2.4	-3.72	-2.42	1.97	2.86	-	-	4.84	4.33	5.7	5.3	-	-	-	-	-	-	-	-	-	-
TEA003718	Ammonium transporter 1.2	-	-	1.1	1.66	-	-	1.48	0.76	1.9	1.03	-	-	-	-	-	-	-	-	-	-
TEA001683	LOB domain-containing protein 41	-	-	0.96	0.98	-	-	1.19	1.27	1.68	1.44	-	-	-	-	-	-	-	-	-	-
TEA032217	Glutamine synthetase	-	-	-	-	-	-	-	-	0.98	0.42	-	-	-	-	-	-	-	-	-	-
TEA026779	Glutamate synthase 1 [NADH]	-1.63	-0.12	-	-	-	-	-	-	0.78	0.09	-	-	-	-	-	-	-	-	-	-
TEA027422	Vacuolar amino acid transporter YPQ1	-	-	-	-	-	-	-	-	-	-	-3.27	-3.19	-	-	-	-	4.16	3.06	3.28	2.62
TEA009696	Aquaporin PIP2-4	-	-	-	-	-	-	-	-	-	-	3.18	3.23	2.07	0.91	-	-	-1.76	-2.96	-	-
TEA002643	Calmodulin-like protein 5	-	-	-	-	-	-	-	-	-	-	0.93	2.29	-	-	-2.05	-1.69	-	-	-	-
TEA020444	Cationic amino acid transporter 9.1	-0.141482	-0.35	0.05	-0.01	0.19	0.21	0.05	-	-0.1	-	-0.03	0.35	0.03	-0.16	0.01	0.09	0.04	-	0.06	-
