# Supplementary material for: Transcriptome-Wide Analysis of Nitrogen-Regulated Genes in Tea Plant (Camellia sinensis L. O. Kuntze) and Characterization of Amino Acid Transporter CsCAT9.1
Source: Plants (Basel). 2020 Sep 17;9(9):1218. doi: 10.3390/plants9091218 (PMC7569990; doi:10.3390/plants9091218)
Supplement: Supplementary file 1 [file plants-09-01218-s001.zip › plants-912709-supple-0/20200810Supplementary materials/Supplementary Table S1-5/Supplementary Table S4.xlsx]

## Sheet: CK_R_vs_LN_R
Table S4 Differentially expressed genes identified by DESeq2
gene_id	CK_R_readcount	LN_R_readcount	log2FoldChange	pval	padj
PB.10036	476.845	1693.57	1.8223	3.0519e-13	3.923e-10
PB.10158	435.244	746.955	0.77942	1.7864e-05	0.004854
PB.10203	7626.25	12167.2	0.6744	4.5102e-05	0.010325
PB.10209	999.549	1766.23	0.82046	2.7832e-07	0.00013481
PB.10477	2132.33	3333.95	0.64636	6.7574e-05	0.013941
PB.10507	1681.42	2418.25	0.52546	0.00020271	0.033539
PB.10544	1239.09	2269.14	0.87222	1.1339e-10	1.0243e-07
PB.10790	6029.61	8804.06	0.54645	0.0001324	0.023919
PB.1089	1478.7	2561.95	0.79384	1.0039e-06	0.00041982
PB.11300	1236.37	2058.98	0.73448	1.6314e-05	0.0045437
PB.11360	202.244	66.2585	-1.6038	5.9127e-05	0.012587
PB.11407	4444.27	1300.17	-1.7724	3.8505e-29	1.4299e-25
PB.11717	2020	1259.55	-0.68131	6.0699e-07	0.00027414
PB.11774	773.456	1471.28	0.9298	2.0452e-07	0.00010202
PB.11878	139.009	38.2715	-1.8536	4.1363e-05	0.0097173
PB.1227	404.367	180.875	-1.1652	3.5673e-05	0.0086397
PB.12348	461.01	1088.26	1.2443	1.8095e-06	0.00070323
PB.12639	2082.26	384.74	-2.4375	2.9416e-47	2.4579e-43
PB.12753	1172.08	4561.16	1.9625	7.3485e-24	2.0467e-20
PB.1276	6122.43	8095.95	0.40307	0.00027544	0.041655
PB.12814	5246.86	10259.6	0.96786	1.0049e-06	0.00041982
PB.1295	2473	4228.24	0.77519	4.9072e-05	0.011007
PB.13068	17736.8	25982.2	0.55067	1.2325e-06	0.00049631
PB.13092	2407.32	1560.25	-0.62552	3.8124e-06	0.0013136
PB.13242	2364.6	3496.6	0.56391	2.8945e-05	0.0071132
PB.13310	4299.94	7744.16	0.84916	1.8919e-08	1.1497e-05
PB.13460	4499	2936.6	-0.61539	1.9372e-07	9.8096e-05
PB.13521	192.051	357.329	0.89745	0.00025313	0.03935
PB.13582	5787.92	4058.78	-0.51244	4.6314e-05	0.01053
PB.13625	0	30.697	7.2218	5.1255e-05	0.01127
PB.13644	5517.45	2882.1	-0.93654	2.0428e-05	0.005376
PB.14020	3113.82	5432.79	0.80412	1.278e-07	6.5712e-05
PB.14104	2402.56	3921.06	0.70673	5.0271e-08	2.8003e-05
PB.14382	857.086	2492.86	1.5425	3.1086e-24	9.445e-21
PB.14558	11982.3	6783.75	-0.82108	7.5315e-05	0.015349
PB.1473	13182.8	21417	0.70011	6.8411e-06	0.0021171
PB.14899	937.251	1622.78	0.78887	2.7755e-05	0.0068832
PB.14938	1243.13	2128.6	0.7769	5.9963e-08	3.2854e-05
PB.14983	3901.34	7110.11	0.8662	4.7685e-13	5.3124e-10
PB.14987	1491.07	2832.61	0.92793	7.7077e-05	0.015518
PB.15167	928.748	1430.2	0.62438	5.4525e-05	0.011833
PB.15174	31137.1	19382.3	-0.68402	6.4928e-05	0.013478
PB.15204	2431	1674.18	-0.53795	5.7097e-05	0.012264
PB.15263	1949.3	216.079	-3.1716	1.194e-44	7.9812e-41
PB.15694	7849.31	11724.8	0.57864	2.6794e-06	0.00097336
PB.16014	187.933	0	-23.567	8.4429e-07	0.00036725
PB.16113	571.908	963.035	0.75472	2.1434e-05	0.0055534
PB.16197	148.9	341.957	1.1971	3.9431e-06	0.0013434
PB.16220	1269.47	1903.44	0.58463	2.4794e-05	0.0062305
PB.16252	313.336	953.193	1.6131	6.0873e-10	4.7314e-07
PB.16278	2519.28	3735.56	0.56744	0.00010428	0.019803
PB.16334	13804.5	21638.7	0.64867	3.8396e-08	2.175e-05
PB.16604	11.396	208.885	4.2774	6.9701e-16	1.2942e-12
PB.16624	1936.2	1347.86	-0.52279	0.00022678	0.036616
PB.16716	43178.4	74200.8	0.78111	8.1459e-09	5.6719e-06
PB.16821	5595.32	11294.4	1.0139	7.8868e-14	1.0718e-10
PB.1695	2095.83	25.2335	-6.3909	2.1546e-111	7.2012e-107
PB.17296	745.6	1263.9	0.76401	4.6842e-06	0.0015348
PB.17304	1265.56	684.137	-0.88685	1.716e-08	1.0621e-05
PB.17325	568.336	978.697	0.78815	0.00023607	0.03775
PB.17397	854.323	449.995	-0.92223	0.00027335	0.041526
PB.1748	674.158	1108.86	0.72008	4.1577e-05	0.0097173
PB.17522	54.6592	0	-8.3792	1.1487e-06	0.00046821
PB.17534	15138.7	6390.84	-1.2444	5.2898e-07	0.00024555
PB.17590	2973.02	7358.05	1.3086	1.2751e-08	8.3561e-06
PB.17591	732.831	1284.13	0.80764	2.514e-06	0.00093359
PB.1764	2793.16	1887.29	-0.56645	0.0003082	0.045378
PB.17738	1168.52	657.662	-0.83036	3.5981e-07	0.00016937
PB.17754	917.722	602.953	-0.60616	0.00028591	0.043043
PB.17762	4992.2	8472.4	0.76365	3.6176e-08	2.0846e-05
PB.17765	1939.96	11299.9	2.5409	2.406e-20	5.7437e-17
PB.17815	300.375	71.2364	-2.0774	6.4505e-05	0.013474
PB.17867	1181.43	2399.81	1.0247	1.2551e-10	1.1039e-07
PB.17992	471.166	29.431	-3.9969	4.4745e-33	2.1364e-29
PB.18041	274.216	473.121	0.78849	0.00023415	0.037623
PB.18082	1633.26	3269.9	0.99952	1.0046e-05	0.0029453
PB.18430	2803.06	982.87	-1.5131	7.801e-14	1.0718e-10
PB.18452	2106.75	3120.09	0.56776	6.2632e-05	0.013249
PB.18495	2117.14	978.915	-1.1134	8.0175e-14	1.0718e-10
PB.18657	1223.54	2370.77	0.95687	0.00012673	0.023019
PB.18672	1117.56	1853.3	0.72707	0.0001203	0.022463
PB.18681	10892.9	3414.18	-1.6739	1.3304e-50	2.2233e-46
PB.18727	132.79	745.262	2.5026	5.4619e-19	1.1409e-15
PB.1875	2069.64	75.4539	-4.7734	7.6132e-50	8.4817e-46
PB.18836	618.775	1003.86	0.69503	0.00012268	0.022654
PB.18940	1054.32	1762.77	0.73894	1.4247e-05	0.0040353
PB.18942	4796.35	3295.39	-0.5419	1.2651e-05	0.0036138
PB.19225	3142.29	4601.4	0.55064	0.00025222	0.03935
PB.19363	1709.24	2602.79	0.60749	4.8766e-06	0.0015824
PB.19505	444.585	1680.47	1.9247	3.0809e-19	6.8648e-16
PB.19640	3052.83	4823.15	0.66066	3.5775e-07	0.00016937
PB.2045	4134.39	2879.02	-0.52257	4.2571e-05	0.0098805
PB.2095	1677.43	3478.47	1.0533	4.6444e-15	7.3916e-12
PB.21	809.366	281.296	-1.5243	1.2139e-15	2.0285e-12
PB.2232	1557.4	1033.22	-0.59071	0.00026753	0.041016
PB.2283	0	177.699	9.7541	9.1673e-11	8.5108e-08
PB.2305	1596.32	1073.48	-0.57347	0.00015803	0.027653
PB.2374	981.742	601.374	-0.70569	4.9477e-05	0.011024
PB.2943	686.017	1144.93	0.74244	0.00016951	0.029207
PB.3025	748.833	1159.73	0.62957	8.1008e-05	0.016212
PB.3135	1985.49	1269.83	-0.64626	7.6325e-05	0.01546
PB.3304	502.298	992.461	0.9873	0.00010544	0.01991
PB.3338	6257.03	10193.4	0.7038	9.0794e-09	6.1929e-06
PB.3871	5739.81	11947	1.0582	9.6607e-09	6.4576e-06
PB.3886	1128.63	1831.16	0.70085	0.00011862	0.022273
PB.3908	1760.82	453.574	-1.9575	1.7834e-35	9.9343e-32
PB.394	224.59	485.558	1.1208	8.7295e-05	0.017062
PB.3969	822.874	1280.2	0.63969	0.00012158	0.022575
PB.4089	846.643	481.697	-0.81366	8.3776e-06	0.0024778
PB.4105	2571.87	1564.5	-0.71582	0.00027051	0.041283
PB.4613	957.951	1830.4	0.93112	6.9899e-05	0.014332
PB.4630	391.917	694.023	0.81913	0.00020768	0.034025
PB.4814	11152.1	19611.5	0.81468	1.5786e-08	1.0146e-05
PB.5069	11214.9	7981.09	-0.49077	0.00016274	0.028329
PB.5351	2591.8	3956.87	0.61024	8.8427e-07	0.0003789
PB.5414	1612	3064.59	0.9288	1.2369e-05	0.0035639
PB.5423	690.727	116.081	-2.5731	1.05e-31	4.3865e-28
PB.5734	1667.52	3604.39	1.1102	1.5656e-11	1.5856e-08
PB.588	6993.35	2576.08	-1.4413	2.0892e-05	0.0054552
PB.6018	2475.95	3589.81	0.53631	1.7516e-05	0.0047986
PB.6060	738.721	1125.63	0.60937	0.00030547	0.045175
PB.6110	4681.4	3335.66	-0.48873	3.5465e-05	0.0086397
PB.6241	464.947	855.66	0.87651	3.2688e-06	0.00115
PB.6264	10361.2	18421.4	0.83009	5.6481e-09	4.1037e-06
PB.6482	767.816	1382.11	0.8484	3.1789e-08	1.864e-05
PB.6734	2273.81	4433.35	0.96472	1.7192e-06	0.00067597
PB.6771	4117.14	6302.98	0.61351	8.5228e-05	0.016855
PB.7092	530.512	1288.36	1.2851	2.7876e-10	2.3292e-07
PB.7113	14715.8	24474.3	0.73411	5.061e-06	0.0016264
PB.7154	205.78	392.093	0.92997	0.00034366	0.049723
PB.7159	6950.04	4970.89	-0.48363	2.2065e-05	0.0056726
PB.7305	657.71	349.311	-0.9121	7.5224e-06	0.0022761
PB.7320	793.83	391.671	-1.0215	3.9794e-06	0.0013434
PB.7460	478.93	1350.45	1.4979	2.2197e-11	2.182e-08
PB.7569	808.252	1333.93	0.72524	5.3176e-05	0.011616
PB.7588	2216.31	1522.3	-0.54299	0.00032727	0.047764
PB.7619	439.183	230.808	-0.92491	0.00012401	0.022774
PB.7802	1270.57	1852.13	0.54202	0.00029671	0.044074
PB.783	42.5671	141.314	1.7549	0.00023962	0.038136
PB.794	155.143	375.452	1.2684	6.9177e-06	0.0021211
PB.8117	1906.21	2765.16	0.53593	3.715e-05	0.0088688
PB.8152	1762.14	3345.02	0.92509	3.3584e-12	3.5076e-09
PB.8270	177.042	395.179	1.159	1.3586e-06	0.00054056
PB.831	423.378	950.107	1.1679	3.555e-11	3.3947e-08
PB.8355	812.025	1596.54	0.97725	5.3785e-07	0.00024624
PB.8365	354.757	601.619	0.76545	0.00017586	0.029835
PB.8400	839.053	462.438	-0.85728	5.7243e-05	0.012264
PB.8438	176.769	71.5014	-1.3074	0.00014293	0.025545
PB.8678	79.9572	1.31051	-5.9094	1.6092e-08	1.0148e-05
PB.901	422.126	918.452	1.1157	0.00015747	0.027653
PB.9035	22.072	117.08	2.4442	5.0392e-05	0.011154
PB.9036	328.328	580.961	0.82718	8.6929e-05	0.017062
PB.9130	14907.2	21491.2	0.52779	7.5773e-07	0.00033766
PB.920	4847.93	6618.69	0.44899	0.00014014	0.025182
PB.9413	221.11	695.111	1.65	7.8933e-16	1.3885e-12
PB.9553	1169.2	1806.7	0.62863	1.8173e-05	0.0048982
PB.9586	1175.64	1706.15	0.53877	0.00026635	0.041016
PB.9679	5984.58	9076.84	0.60122	7.5592e-06	0.0022761
PB.9891	479.007	1220.16	1.354	3.1319e-12	3.3766e-09
PB.9921	85.8664	373.654	2.1402	7.4476e-10	5.6572e-07
TEA000874	115.3	28.0542	-2.033	0.0001253	0.022884
TEA000960	18.4958	92.5811	2.2963	4.694e-05	0.0106
TEA001111	653.582	1035.43	0.66087	0.00018201	0.030724
TEA002106	8.09344	82.7833	3.319	4.3623e-05	0.010055
TEA002752	0	33.9406	7.3653	2.451e-05	0.0062059
TEA002871	1859.7	1243.26	-0.58011	9.6045e-05	0.018555
TEA003017	0	157.411	22.358	2.9802e-06	0.0010596
TEA003924	6.07008	83.6718	3.7426	8.2376e-06	0.0024582
TEA003959	369.182	616.413	0.7432	0.00033894	0.049253
TEA006793	2267.74	3874.96	0.77426	3.337e-06	0.0011618
TEA007364	94.1688	272.611	1.5287	2.4612e-07	0.00012097
TEA008286	410.417	732.606	0.83566	5.2178e-06	0.0016608
TEA009972	51.8512	234.472	2.1705	2.5954e-10	2.2242e-07
TEA010113	40.4311	146.468	1.8606	4.4911e-06	0.0014862
TEA010865	127.186	9.44035	-3.7662	4.595e-09	3.4128e-06
TEA011099	277.024	563.68	1.0316	1.5837e-05	0.004448
TEA012254	386.326	701.883	0.8663	0.00010256	0.019586
TEA012256	567.005	1849.97	1.7091	1.8125e-25	6.0577e-22
TEA012426	309.184	661.216	1.0963	2.7387e-08	1.6345e-05
TEA012446	1486.01	904.815	-0.71484	2.72e-06	0.00097749
TEA012706	421.885	218.08	-0.95415	4.11e-05	0.0097173
TEA012819	86.2242	230.563	1.4152	1.0431e-05	0.0030316
TEA013238	3731.67	2248.58	-0.73167	0.00029042	0.043332
TEA013330	59.5102	186.583	1.641	5.5618e-06	0.0017537
TEA013373	0	44.2694	7.7485	4.2147e-06	0.0014086
TEA013588	89.6231	275.789	1.6043	0.00020455	0.033678
TEA013652	32.0761	0	-7.6231	1.6778e-05	0.0046343
TEA014287	19766.4	10080.2	-0.9715	0.00032001	0.04691
TEA014446	553.991	881.425	0.66916	0.00018307	0.030746
TEA014846	0	177.729	22.475	2.6445e-06	0.00097125
TEA014995	22.5305	0	-7.1099	0.00015402	0.027237
TEA015693	102.685	278.982	1.4412	0.00021955	0.035795
TEA017196	0	24.2779	6.8829	0.00019292	0.03224
TEA017274	1117.1	729.429	-0.61444	9.7979e-05	0.01882
TEA017504	1502.06	934.605	-0.68341	1.978e-05	0.0052466
TEA017905	630.34	357.219	-0.81718	0.00017558	0.029835
TEA017937	497.567	1273.85	1.3617	4.1528e-10	3.3853e-07
TEA018025	32.2009	118.79	1.8871	6.3348e-05	0.013316
TEA018444	295.081	139.871	-1.08	8.8946e-05	0.017284
TEA018484	553.73	862.237	0.63686	0.00028915	0.043332
TEA018558	456.222	1199.17	1.3926	5.8466e-17	1.1494e-13
TEA018638	1262.34	667.147	-0.9221	8.461e-07	0.00036725
TEA019842	174.697	595.758	1.7756	3.7222e-13	4.4429e-10
TEA020436	329.917	69.3687	-2.2465	6.6312e-14	1.0074e-10
TEA021146	0	24.7444	6.9102	0.00017026	0.029207
TEA022262	20.9296	0	-6.9983	0.00026471	0.040959
TEA022971	45.1978	1.77699	-4.6705	6.1365e-06	0.0019168
TEA023216	0	31.4303	7.2551	3.6722e-05	0.0088297
TEA023485	349.704	618.503	0.82494	0.000253	0.03935
TEA023496	9.0991	266.37	4.8587	1.1275e-23	2.8988e-20
TEA024152	481.207	1064.26	1.1507	2.3711e-06	0.00089043
TEA024273	2017.51	3264.63	0.69511	1.1528e-07	6.0202e-05
TEA025574	13.009	150.086	3.4817	6.4251e-09	4.5689e-06
TEA026434	1294.91	2087.75	0.6905	1.8625e-06	0.00071552
TEA026801	22.2449	0	-7.0928	0.00017041	0.029207
TEA026939	0	146.645	9.4774	4.2682e-10	3.3965e-07
TEA027555	951.062	1862.23	0.97252	1.0682e-07	5.6667e-05
TEA028103	273.355	114.993	-1.2547	0.00014783	0.02628
TEA028240	417.948	842.802	1.0177	0.00024107	0.038185
TEA029750	44.4658	0.932961	-5.6274	1.9564e-05	0.0052309
TEA029862	5.64768	78.6756	3.6865	0.00022101	0.035858
TEA029941	30.4751	116.548	1.9288	2.2555e-05	0.0057543
TEA030126	1407.58	2391.24	0.76336	6.132e-08	3.3055e-05
TEA030244	1689.48	2651.99	0.65021	1.0984e-06	0.00045323
TEA031192	2247.21	3256.16	0.53434	2.7803e-05	0.0068832
TEA032509	639.298	994.687	0.63789	8.4282e-05	0.016767
TEA032598	0.868874	338.321	8.3139	4.3169e-13	4.9751e-10
TEA032971	559.213	981.959	0.81694	0.00020269	0.033539
TEA033056	0.434437	582.538	10.048	3.1999e-13	3.961e-10
TEA033760	42.3056	0	-8.0164	1.9534e-06	0.00074189
TEA033862	819.94	433.74	-0.92188	0.00025136	0.03935

## Sheet: CK_R_vs_OpN_R
gene_id	CK_R_readcount	OpN_R_readcount	log2FoldChange	pval	padj
PB.1875	1994.73	77.3885	-4.6883	1.4187e-75	4.7342e-71
TEA023496	8.77066	356.851	5.3334	1.5283e-29	2.55e-25
PB.11407	4284.46	1131.62	-1.9203	3.7827e-29	4.2077e-25
PB.16671	4108.02	221.532	-4.21	3.1449e-27	2.6237e-23
PB.2818	6370.4	2222.73	-1.519	5.881e-27	3.9251e-23
PB.1336	690.068	2317.88	1.747	8.0415e-27	4.4725e-23
TEA024504	1.67325	533.306	8.019	6.655e-24	3.1726e-20
PB.3133	757.066	133.195	-2.5083	2.9963e-23	1.2499e-19
PB.18681	10500.1	3538.86	-1.5693	3.5249e-20	1.307e-16
PB.19505	428.638	1669.92	1.9675	3.0862e-17	1.0299e-13
PB.18727	128.03	697.984	2.4599	4.149e-17	1.2587e-13
TEA016326	4.87105	181.539	5.2557	1.2657e-15	3.5199e-12
TEA014287	19053.1	8909.23	-1.0968	4.5014e-15	1.1555e-11
TEA033022	3057.72	12456.2	2.0263	1.1017e-13	2.6261e-10
PB.7162	437.287	0	-11.338	1.8116e-13	4.0303e-10
PB.10036	459.546	1750.16	1.9238	6.3254e-13	1.3193e-09
TEA003017	0	308.352	10.603	1.0114e-12	1.9854e-09
TEA031960	0	165.123	9.7024	2.895e-10	5.3671e-07
PB.12238	2437	1285.24	-0.92329	1.9014e-09	3.3396e-06
PB.4590	2724.18	7948.35	1.5444	2.5051e-09	4.1798e-06
TEA016911	5977.06	21661.1	1.8573	3.9017e-09	6.2001e-06
PB.13040	5.99118	114.952	4.1634	4.9786e-09	7.2236e-06
TEA016459	169.494	7.33881	-4.5608	4.78e-09	7.2236e-06
PB.7228	7400.14	17024.3	1.2021	6.2835e-09	8.3875e-06
TEA025574	12.5355	160.753	3.6377	6.0996e-09	8.3875e-06
PB.5227	3036.32	1282.83	-1.2438	7.1844e-09	9.2212e-06
PB.16112	97.6766	0	-9.1673	8.6671e-09	1.0712e-05
PB.17304	1219.97	600.715	-1.0215	9.7317e-09	1.1598e-05
PB.18362	5828.79	2885.94	-1.0137	2.7921e-08	3.2129e-05
PB.15317	2054.97	4462.4	1.1184	5.4281e-08	6.038e-05
PB.11267	4808.32	2728.92	-0.81678	7.1293e-08	7.6746e-05
TEA002871	1792.74	968.143	-0.8882	7.9688e-08	8.3103e-05
PB.17910	3500.38	2043.24	-0.77654	9.144e-08	9.2468e-05
PB.16821	5394.1	9971.66	0.88682	1.0163e-07	9.9747e-05
TEA001596	0	1393.68	25.44	1.0561e-07	0.00010069
PB.7702	6021.77	3607.58	-0.73909	1.1873e-07	0.00010709
PB.990	4718.14	2362.18	-0.99753	1.1812e-07	0.00010709
PB.9341	612.181	0	-25.132	1.5021e-07	0.00013191
TEA006896	148.623	1.6965	-6.3887	2.7502e-07	0.00023532
TEA026494	460.562	0	-24.485	3.1044e-07	0.00025899
PB.12721	2415.27	1410.4	-0.77631	3.5562e-07	0.00028945
TEA033244	139.204	467.42	1.7489	5.1239e-07	0.00040712
TEA017504	1448.02	710.032	-1.0266	5.4739e-07	0.00042481
PB.16635	736.105	1960.38	1.4163	7.3626e-07	0.00055841
PB.16014	181.361	0	-23.43	9.772e-07	0.00071129
PB.2016	3174.43	1850.35	-0.77817	9.8048e-07	0.00071129
TEA026619	449.137	128.122	-1.8124	1.0151e-06	0.00072074
PB.6848	2090.5	1188.21	-0.81577	1.2199e-06	0.00084809
PB.16345	472.447	903.37	0.9359	1.3624e-06	0.00092786
TEA033233	184.007	586.249	1.6752	1.4041e-06	0.00093712
TEA011178	46.0727	0	-8.087	1.5038e-06	0.00098396
TEA014846	0	228.604	22.927	1.657e-06	0.0010633
TEA012383	0	48.688	7.94	1.9887e-06	0.0012522
PB.17522	52.7171	0	-8.2749	2.0953e-06	0.0012938
TEA019938	839.024	393.423	-1.0902	2.1324e-06	0.0012938
PB.11180	6236.05	3999.16	-0.64086	2.6771e-06	0.0015953
TEA000960	17.8248	122.7	2.7602	3.1173e-06	0.0018251
TEA014535	488.208	221.042	-1.1449	3.4037e-06	0.0019583
PB.7460	461.699	970.229	1.0728	4.2583e-06	0.0024085
PB.12499	1715.8	1022.68	-0.74635	4.457e-06	0.0024789
TEA001659	276.088	1236.94	2.1627	4.5875e-06	0.0025097
PB.12814	5058.37	9218	0.86633	4.9558e-06	0.0026674
PB.6589	6138.17	3952.91	-0.63476	5.0521e-06	0.0026761
TEA015067	582.217	265.8	-1.1314	5.1992e-06	0.002711
PB.9232	15536.3	10036.8	-0.63023	5.3367e-06	0.0027399
PB.3498	1606.49	899.499	-0.83801	5.4249e-06	0.002743
PB.5876	390.69	161.638	-1.2697	5.6988e-06	0.0028384
TEA007550	1180.16	2687.7	1.1863	6.363e-06	0.0031226
PB.16118	1107.98	497.304	-1.1573	6.9279e-06	0.0033506
PB.8950	1560.73	889.257	-0.81028	9.1267e-06	0.0043509
TEA018558	439.767	830.931	0.91658	1.1124e-05	0.0052285
TEA018772	34.5226	0	-7.6718	1.2145e-05	0.0056292
PB.12706	3548.05	1807.98	-0.97189	1.3294e-05	0.006077
PB.1202	2347.5	1382.84	-0.76331	1.3522e-05	0.0060981
PB.5176	1945.46	4779.88	1.2961	1.3917e-05	0.0061922
TEA013330	57.3602	190.048	1.7206	1.4579e-05	0.0064014
TEA013373	0	42.9808	7.7573	1.4987e-05	0.0064953
PB.14332	693.28	1209.42	0.80146	1.7229e-05	0.0073709
PB.3998	2144.32	1212.01	-0.82302	1.7798e-05	0.0074516
TEA013454	1814.24	1089.49	-0.73492	1.7864e-05	0.0074516
PB.9478	907.641	514.565	-0.81872	1.844e-05	0.0075969
TEA031192	2166.14	3379.7	0.64122	1.9054e-05	0.0077542
PB.3246	1260.9	710.331	-0.82667	2.0573e-05	0.0082715
TEA008986	45.3848	0.848252	-5.6564	2.0838e-05	0.0082784
PB.16310	2137.22	4933.27	1.206	2.1801e-05	0.0085591
PB.5175	4381.44	10684.9	1.2857	2.2256e-05	0.0086359
TEA033070	247.366	98.6751	-1.3246	2.3305e-05	0.0089394
PB.11280	1704.03	1022.68	-0.73623	2.484e-05	0.0092455
TEA005454	32.8702	149.908	2.1625	2.4467e-05	0.0092455
TEA020435	456.451	847.49	0.89342	2.4935e-05	0.0092455
TEA011827	30.8995	0	-7.5101	2.7143e-05	0.0099536
PB.3313	1488.94	829.615	-0.84513	2.7679e-05	0.01004
TEA007460	4667	2958.98	-0.65748	2.9458e-05	0.01057
PB.8545	54.9268	0	-8.3486	3.0274e-05	0.010748
TEA017196	0	32.7431	7.3666	3.1002e-05	0.01089
PB.15204	2343.38	1430.63	-0.71154	3.6341e-05	0.012633
PB.6961	358.891	102.884	-1.7965	3.7181e-05	0.012791
PB.13092	2320.56	1455.32	-0.67283	3.8577e-05	0.013136
TEA007881	612.08	292.181	-1.0689	3.9567e-05	0.013337
TEA000515	608.682	1569.58	1.3644	4.1138e-05	0.013728
TEA030404	475.835	243.67	-0.96652	4.3048e-05	0.014223
PB.14382	826.246	1495.45	0.85682	4.5017e-05	0.014585
TEA005457	763.227	397.288	-0.94017	4.4701e-05	0.014585
PB.1606	110.147	349.734	1.6596	4.7373e-05	0.015201
PB.11463	1467.67	906.496	-0.695	5.118e-05	0.016266
PB.17503	426.89	187.365	-1.1894	5.2996e-05	0.016684
PB.14205	1354.35	537.412	-1.3329	5.3991e-05	0.016839
PB.269	4.18313	89.3546	4.2899	5.6665e-05	0.017509
PB.17558	629.057	101.569	-2.6282	5.7263e-05	0.017531
PB.17714	764.354	351.503	-1.1221	5.8573e-05	0.017769
PB.10685	2103.89	3447.76	0.7138	5.9912e-05	0.018012
PB.244	284.607	66.3829	-2.1047	6.1244e-05	0.018248
PB.4806	1385.04	748.128	-0.88747	7.0774e-05	0.020901
TEA031639	560.175	302.913	-0.88666	7.3088e-05	0.021395
PB.17462	9503.31	16642.6	0.80852	7.9144e-05	0.022966
PB.3304	484.29	980.415	1.0219	8.054e-05	0.02317
PB.4612	892.588	412.622	-1.1117	0.00010734	0.030616
TEA004370	273.982	808.696	1.5598	0.0001104	0.031223
PB.3142	16943.9	25299.9	0.57831	0.00011399	0.031967
PB.15529	51.369	163.372	1.6657	0.00011566	0.032047
TEA030244	1628.58	2468.01	0.59948	0.0001166	0.032047
TEA032569	0	31.6746	7.3167	0.00011716	0.032047
PB.2195	283.656	57.4443	-2.3052	0.0001246	0.033806
PB.8152	1698.67	2867.47	0.75536	0.00012888	0.034431
TEA029941	29.375	106.588	1.8535	0.0001297	0.034431
TEA030398	696.059	401.465	-0.79424	0.00013	0.034431
PB.17084	1263.62	723.312	-0.80353	0.00013312	0.034706
TEA023556	24.9083	0	-7.1959	0.00013258	0.034706
PB.8362	242.516	106.513	-1.1891	0.0001374	0.035543
PB.12336	1850.65	1159.16	-0.67384	0.00014738	0.037545
PB.15939	347.363	104.698	-1.7363	0.00014665	0.037545
PB.8898	243.224	95.0783	-1.3545	0.00014922	0.037725
TEA005106	96.0312	16.369	-2.5374	0.00015136	0.037977
PB.9413	213.134	443.613	1.0553	0.00015254	0.037988
PB.5737	349.516	173.669	-1.0071	0.0001547	0.038241
TEA021880	1095.73	659.726	-0.73143	0.00016848	0.041039
TEA026583	1106.79	694.424	-0.67188	0.00016827	0.041039
PB.5663	143.886	5.46525	-4.7203	0.00017015	0.041145
PB.18128	7109.93	4325.83	-0.71679	0.00017149	0.041172
PB.14433	1166.51	573.478	-1.026	0.00018201	0.043076
TEA002752	0	27.8472	7.1357	0.0001818	0.043076
PB.13529	5234.68	3008.28	-0.79863	0.00018417	0.043281
PB.10544	1194.41	2017.08	0.75604	0.00018661	0.043547
PB.2232	1501.35	934.117	-0.68337	0.00019343	0.044826
PB.19400	1118.43	1890.24	0.75543	0.00019843	0.045668
PB.14983	3760.8	5701.66	0.60038	0.00020084	0.045906
PB.18413	952.645	495.704	-0.94296	0.00021145	0.048002
TEA028476	722.067	428.452	-0.75371	0.00021371	0.048187
PB.8521	1656.24	1072.8	-0.62602	0.0002166	0.048511

## Sheet: CK_R_vs_ON_R
gene_id	CK_R_readcount	ON_R_readcount	log2FoldChange	pval	padj
PB.16342	2107.98	67.5	-4.9616	2.3261e-110	7.759e-106
PB.1875	1992.08	46.8681	-5.4056	3.7241e-84	6.211e-80
PB.16806	651.369	37.0466	-4.1357	2.8529e-44	3.1721e-40
TEA017208	727.771	3323.62	2.1921	3.9823e-40	3.3208e-36
TEA012256	545.784	2380.03	2.1276	4.6156e-37	3.0791e-33
PB.16252	301.62	2593.45	3.1129	1.7127e-36	9.5212e-33
PB.4978	7438.71	2820.2	-1.3993	4.0902e-28	1.9491e-24
PB.8355	781.634	2869.25	1.8783	3.2828e-27	1.3688e-23
TEA016326	4.86339	328.937	6.1221	4.1461e-26	1.5367e-22
PB.10806	120.119	707.165	2.5514	4.5082e-25	1.5038e-21
PB.1808	1029.42	201.67	-2.3521	9.8623e-25	2.9906e-21
PB.14598	2516.28	835.166	-1.5908	1.5482e-24	4.3036e-21
TEA004370	273.598	1206.62	2.1376	2.3658e-23	6.0702e-20
PB.1441	848.006	2475.11	1.5438	4.7615e-23	1.1345e-19
PB.12753	1128.23	99.5503	-3.5055	8.073e-23	1.7952e-19
PB.4814	10734.8	33428.4	1.639	8.9979e-23	1.8758e-19
PB.11300	1190.06	3656.91	1.6179	2.5619e-22	5.0268e-19
TEA010666	7367.85	17176.5	1.2211	8.6473e-22	1.6024e-18
PB.18725	1452.86	501.271	-1.5352	2.9288e-20	5.1389e-17
PB.9679	5760.56	13077.5	1.183	3.0813e-20	5.1389e-17
PB.5482	1616.66	6111.64	1.9181	3.8567e-20	6.126e-17
PB.14983	3755.29	8636.07	1.2017	7.2262e-20	1.0956e-16
PB.7514	862.157	2639.33	1.6132	4.5474e-19	6.5949e-16
TEA029025	119.182	704.218	2.5486	5.0618e-19	7.0351e-16
PB.16604	10.9704	246.726	4.5754	1.3742e-18	1.8335e-15
PB.2346	79.9256	428.703	2.4238	1.9527e-18	2.5052e-15
PB.1473	12689.2	25974.5	1.0335	4.5442e-18	5.6139e-15
PB.831	407.529	1205.94	1.5669	6.7455e-18	8.0358e-15
PB.18727	127.824	665.506	2.3943	8.174e-18	9.4018e-15
PB.2732	555.055	1513.09	1.4461	1.3005e-17	1.446e-14
TEA023496	8.75831	214.39	4.6017	1.7266e-17	1.8578e-14
TEA033022	3053.32	8867.34	1.5379	1.9507e-17	2.0333e-14
PB.794	149.33	686.162	2.1923	4.1036e-17	4.1478e-14
PB.14382	825.007	2601.95	1.6583	6.7128e-17	6.5857e-14
PB.19505	427.957	1569.41	1.8806	6.9904e-17	6.6621e-14
PB.17867	1137.22	3040.85	1.4211	1.2056e-16	1.1171e-13
TEA018025	30.9955	259.963	3.0729	1.3887e-16	1.2519e-13
TEA018558	439.138	1549.2	1.8176	5.5148e-16	4.8409e-13
PB.8152	1696.18	3676.31	1.1165	6.6416e-16	5.6804e-13
PB.14332	692.293	1970.44	1.5082	9.5232e-16	7.9414e-13
TEA013366	697.135	1877.84	1.4287	1.0307e-15	8.3854e-13
PB.10175	1166.87	2936.68	1.3322	1.5424e-15	1.2249e-12
PB.13297	849.334	2743.29	1.6898	3.2299e-15	2.5055e-12
PB.7704	2467.36	5406.29	1.1319	4.2048e-15	3.1876e-12
PB.5624	524.78	1428.73	1.4483	4.6044e-15	3.413e-12
PB.10655	4826.26	10487.4	1.1201	7.0856e-15	5.1379e-12
PB.7828	1453.6	4283.77	1.5612	8.3367e-15	5.9165e-12
PB.18672	1075.68	3122.82	1.5351	1.0121e-14	7.0331e-12
TEA018772	34.4723	244.317	2.8263	2.469e-14	1.6807e-11
TEA014888	622.957	193.15	-1.6884	2.6327e-14	1.7563e-11
TEA013255	51.428	467.01	3.1841	4.6658e-14	3.0516e-11
PB.394	216.191	868.085	2.0149	4.8211e-14	3.0925e-11
PB.7987	8787.95	17157.7	0.96504	8.7432e-14	5.5026e-11
PB.6734	2188.76	5975.86	1.4505	1.2888e-13	7.961e-11
PB.18452	2027.9	4312.5	1.0896	1.733e-13	1.051e-10
PB.19147	435.116	1387.62	1.6676	2.2119e-13	1.3175e-10
TEA016632	71.4214	468.911	2.7253	3.2925e-13	1.9268e-10
PB.8918	287.776	950.378	1.7304	3.444e-13	1.9471e-10
TEA001137	3.20166	145.563	5.3629	3.437e-13	1.9471e-10
PB.3661	2371.46	4735.69	0.99845	4.154e-13	2.3093e-10
PB.603	1147.32	2468.93	1.1043	4.3491e-13	2.3782e-10
PB.5004	921.178	2497.06	1.4359	5.3065e-13	2.8549e-10
TEA001447	1008.22	2237.15	1.1513	5.4194e-13	2.8694e-10
PB.14831	680.714	1738.84	1.3499	6.6737e-13	3.3083e-10
PB.17260	793.514	1891.65	1.2544	6.7443e-13	3.3083e-10
PB.2507	18922.1	39934.5	1.0775	6.6403e-13	3.3083e-10
PB.588	6730.98	1493.68	-2.1723	6.6409e-13	3.3083e-10
TEA003017	0	327.104	10.689	6.7401e-13	3.3083e-10
PB.6082	211.618	807.573	1.9266	9.5691e-13	4.6259e-10
PB.17762	4805.37	2138.74	-1.1676	1.4826e-12	7.065e-10
PB.6513	6525.23	2677.23	-1.2858	2.3604e-12	1.1089e-09
PB.15317	2052.08	916.747	-1.1629	2.4293e-12	1.1255e-09
PB.4104	4083.08	10607	1.3781	2.7606e-12	1.2614e-09
TEA015746	236.522	0	-10.448	3.0241e-12	1.3631e-09
TEA019842	168.16	15.7966	-3.4175	3.2589e-12	1.4494e-09
TEA006182	870.148	2054.72	1.24	3.72e-12	1.6327e-09
PB.16821	5385.93	10948.6	1.024	3.8164e-12	1.6532e-09
PB.19522	1094.01	2459.95	1.1686	4.4044e-12	1.8835e-09
PB.8244	948.851	2037.7	1.1026	5.1606e-12	2.179e-09
TEA004042	985.842	2044.17	1.0517	9.8574e-12	4.1101e-09
TEA005393	189.296	937.546	2.3098	1.1347e-11	4.6729e-09
PB.10668	675.195	1517.83	1.1675	1.5438e-11	6.2797e-09
PB.13310	4139	1976.98	-1.0658	1.5834e-11	6.3633e-09
PB.1903	2723.16	5554.62	1.0275	1.6595e-11	6.5898e-09
TEA024072	908.308	2281.82	1.3268	1.9186e-11	7.5292e-09
PB.18428	4337.96	1841.62	-1.2361	2.5281e-11	9.8055e-09
PB.2666	13076	34504.2	1.3996	2.9052e-11	1.1138e-08
PB.2196	2494.05	5026.5	1.0103	2.9834e-11	1.1308e-08
PB.7746	1212.64	2440.09	1.0077	3.3898e-11	1.2705e-08
PB.111	882.162	2073.89	1.2359	3.9817e-11	1.4757e-08
PB.8150	2047.17	3912.8	0.93535	5.5606e-11	2.0382e-08
PB.18740	1625.11	3106.38	0.93542	8.7887e-11	3.1865e-08
PB.652	1821.13	5249.84	1.5259	1.0641e-10	3.8166e-08
PB.16018	2644.67	5014.05	0.92231	1.097e-10	3.8927e-08
PB.4106	3090.18	8365.76	1.4378	1.167e-10	4.0975e-08
PB.9743	3129.65	6974.9	1.1572	1.1883e-10	4.1288e-08
TEA000334	346.607	860.313	1.3157	1.3598e-10	4.676e-08
PB.11194	759.635	1771.48	1.2221	1.482e-10	5.0441e-08
TEA019901	180.548	535.698	1.5713	1.4982e-10	5.0479e-08
TEA027910	231.701	623.931	1.4308	1.718e-10	5.7306e-08
TEA025574	12.5209	148.374	3.5127	1.9624e-10	6.481e-08
PB.18360	909.23	1955.78	1.1051	1.9977e-10	6.5329e-08
PB.1444	13991	6885.62	-1.023	2.0778e-10	6.729e-08
PB.1066	13583.8	24357.2	0.84264	2.1233e-10	6.81e-08
PB.16939	2370.6	783.473	-1.5984	2.3327e-10	7.4106e-08
TEA014295	0	161.295	9.6689	2.4472e-10	7.7009e-08
PB.6727	965.347	408.542	-1.2409	2.7157e-10	8.466e-08
PB.1402	323.148	899.436	1.4783	2.8586e-10	8.8289e-08
PB.16689	1752.08	3405.73	0.95782	2.959e-10	9.0552e-08
TEA013652	30.8737	208.314	2.7311	3.0102e-10	9.1281e-08
PB.8213	2967.24	6667.96	1.1678	3.1032e-10	9.3253e-08
PB.4105	2475.68	6330.91	1.3557	3.2469e-10	9.6699e-08
PB.15429	1975.63	3890.29	0.978	3.3788e-10	9.8863e-08
TEA003959	355.366	1057.92	1.5761	3.3535e-10	9.8863e-08
PB.18430	2698	1010.64	-1.4178	3.4312e-10	9.9522e-08
PB.6305	1778.69	3880.51	1.126	4.0916e-10	1.1765e-07
TEA030398	695.066	1422.54	1.0321	4.2113e-10	1.2006e-07
PB.13767	810.671	1692.48	1.0642	5.0752e-10	1.4346e-07
PB.13442	3250.94	10522.1	1.6954	5.1465e-10	1.4426e-07
TEA021980	833.993	1962.43	1.2351	5.2618e-10	1.4626e-07
PB.12499	1713.29	3121.85	0.86604	5.7824e-10	1.594e-07
PB.9413	212.83	566.711	1.4111	6.0462e-10	1.6531e-07
PB.90	777.844	1564.3	1.0082	7.1979e-10	1.952e-07
PB.6234	1248.87	3139.45	1.3278	7.8781e-10	2.1192e-07
PB.12362	2547.81	4786.08	0.91051	8.422e-10	2.2317e-07
PB.14645	2671.66	4845.49	0.85823	8.43e-10	2.2317e-07
PB.6848	2087.57	4014.15	0.94241	9.1329e-10	2.3987e-07
PB.12353	6150.23	3300.79	-0.89746	1.0001e-09	2.6063e-07
TEA021284	259.161	703.383	1.4358	1.0206e-09	2.6391e-07
PB.12798	470.552	1056.99	1.1663	1.072e-09	2.7506e-07
PB.5835	1088.19	449.558	-1.2766	1.0989e-09	2.798e-07
PB.12162	112.959	473.358	2.0772	1.1835e-09	2.9683e-07
TEA010583	125.755	652.388	2.3802	1.1815e-09	2.9683e-07
PB.14894	583.521	235.92	-1.3063	1.4957e-09	3.7232e-07
TEA007257	249.662	872.201	1.7963	1.5089e-09	3.7282e-07
PB.18671	325.1	863.94	1.4041	1.5628e-09	3.8331e-07
TEA020590	901.549	2823.77	1.6443	1.8076e-09	4.4009e-07
PB.1634	527.616	1148.68	1.1239	1.9439e-09	4.6987e-07
PB.13242	2276.06	4250.67	0.90082	2.0757e-09	4.9454e-07
TEA012254	371.872	971.117	1.3889	2.067e-09	4.9454e-07
PB.13326	2116.21	4325.75	1.0308	2.3675e-09	5.6008e-07
PB.5351	2494.75	4487.49	0.84692	2.7049e-09	6.3539e-07
PB.4765	1560.69	2957.14	0.9207	2.9267e-09	6.8268e-07
PB.7357	16541.2	8490.34	-0.96199	3.0532e-09	7.0723e-07
TEA033056	0.418066	189.005	8.4828	3.2179e-09	7.4026e-07
TEA009836	0	122.609	9.273	3.2681e-09	7.4664e-07
TEA013290	1402.18	3603.22	1.362	3.4127e-09	7.7438e-07
PB.13758	2769.6	4963.34	0.84108	3.5505e-09	8.002e-07
PB.15068	59156.5	29242	-1.0165	3.6442e-09	8.158e-07
TEA011526	117.949	474.036	1.9926	3.7962e-09	8.4417e-07
PB.5876	390.092	955.612	1.2967	4.2812e-09	9.4572e-07
PB.6791	1810.36	3586.97	0.98799	4.8714e-09	1.069e-06
PB.2008	900.291	1795.69	0.99449	5.673e-09	1.2368e-06
PB.17737	205.723	583.092	1.5027	6.5047e-09	1.4089e-06
PB.2127	635.753	1255.61	0.98314	6.64e-09	1.4198e-06
PB.2166	425.611	1012.99	1.2463	6.6203e-09	1.4198e-06
TEA010589	876.535	2214.36	1.3358	7.4664e-09	1.5863e-06
PB.16112	97.5113	0	-9.1668	7.5977e-09	1.604e-06
PB.935	1002.09	251.66	-1.9961	8.127e-09	1.7049e-06
PB.17462	9488.82	18075.1	0.93001	8.2238e-09	1.7145e-06
PB.6905	2039.18	914.931	-1.1573	8.5386e-09	1.769e-06
PB.5963	777.536	2199.64	1.4987	8.8915e-09	1.8308e-06
PB.1202	2344.13	4254.82	0.85982	9.5183e-09	1.9478e-06
PB.18618	1426.12	700.199	-1.0276	9.9642e-09	2.0266e-06
PB.15893	3712.66	1818.14	-1.0307	1.0128e-08	2.0475e-06
TEA022560	3866.55	8394.35	1.1176	1.0217e-08	2.053e-06
PB.11180	6226.96	3462.56	-0.84678	1.1222e-08	2.2414e-06
PB.4954	1416.19	2763.2	0.96583	1.3306e-08	2.6278e-06
PB.8034	506.284	1085.39	1.1037	1.3314e-08	2.6278e-06
TEA003973	1534.54	4252.38	1.4693	1.4168e-08	2.7799e-06
TEA003130	1501.44	532.877	-1.4964	1.4485e-08	2.8256e-06
PB.19198	2856.31	5451.15	0.93201	1.4708e-08	2.8523e-06
PB.10424	697.744	307.723	-1.1808	1.4882e-08	2.8694e-06
TEA003872	476.416	118.323	-2.0088	1.6143e-08	3.0947e-06
PB.2095	1614.64	713.027	-1.1793	1.6646e-08	3.1729e-06
PB.6533	1237.84	3709.07	1.581	1.7306e-08	3.2796e-06
TEA006116	3513.59	5823.82	0.72904	1.7403e-08	3.2796e-06
PB.161	1541.53	2852.06	0.88683	1.9123e-08	3.5835e-06
PB.9586	1131.64	2129.05	0.91311	1.9447e-08	3.6238e-06
PB.12070	459.417	929.888	1.0168	2.4326e-08	4.5079e-06
PB.14433	1164.88	548.097	-1.0893	2.466e-08	4.5446e-06
PB.18895	24636.3	51821.5	1.0726	2.5378e-08	4.6512e-06
PB.1863	4147.22	2473.29	-0.74591	2.5778e-08	4.6986e-06
PB.18539	833.188	1702.51	1.0312	2.6227e-08	4.7546e-06
PB.3426	1749.06	3256.35	0.89719	2.6511e-08	4.78e-06
PB.18691	9733.76	16728.9	0.781	2.7333e-08	4.9017e-06
PB.4771	101.316	328.548	1.7031	2.8843e-08	5.1449e-06
PB.19053	827.838	1631.47	0.97786	2.9581e-08	5.2484e-06
PB.382	377.027	1249.66	1.7342	3.2368e-08	5.7125e-06
PB.5976	1250.69	2328.84	0.89522	3.255e-08	5.7144e-06
PB.2330	5016.01	8346.76	0.73479	3.2851e-08	5.7371e-06
PB.17166	1470.43	2679.39	0.86444	3.5144e-08	6.0816e-06
PB.8362	242.174	645.43	1.4123	3.5189e-08	6.0816e-06
PB.19588	1888.74	3875.88	1.0387	3.5663e-08	6.1319e-06
PB.9827	48639.6	81114	0.73784	3.6219e-08	6.1956e-06
PB.9478	906.335	1705.55	0.91147	3.6417e-08	6.1976e-06
PB.1870	28.9157	182.835	2.6573	3.8143e-08	6.4583e-06
PB.2285	2076.37	4187.83	1.0108	4.0266e-08	6.7508e-06
TEA005489	2180.4	3967.21	0.86328	4.0275e-08	6.7508e-06
PB.19225	3024.67	5596.91	0.88819	4.1816e-08	6.9394e-06
TEA009124	865.232	1767.43	1.0315	4.1804e-08	6.9394e-06
PB.8020	1513.87	2707.5	0.8387	4.6957e-08	7.7539e-06
PB.3886	1086.4	2237.84	1.0449	5.3839e-08	8.8466e-06
PB.2300	36.8378	198.813	2.4291	5.5053e-08	9.0017e-06
PB.10385	3402.41	6255.62	0.87834	5.8457e-08	9.5117e-06
PB.1346	304.795	665.959	1.1305	7.3107e-08	1.1838e-05
TEA023914	287.548	718.609	1.3156	8.1645e-08	1.3156e-05
PB.3390	870.338	1685.53	0.95125	8.5781e-08	1.3756e-05
TEA011038	2488.75	1379.3	-0.85155	8.9582e-08	1.4297e-05
PB.11360	194.678	32.2295	-2.5979	9.3333e-08	1.4825e-05
PB.5806	1451.27	736.565	-0.97709	9.5263e-08	1.506e-05
PB.259	2422.79	4233.48	0.80468	9.7209e-08	1.5295e-05
PB.18593	3027.14	9997.92	1.7245	1.0024e-07	1.5697e-05
PB.1491	1068.26	493.532	-1.1158	1.0377e-07	1.6175e-05
PB.12831	1718.07	2878.36	0.74456	1.0429e-07	1.618e-05
PB.1521	63.9489	0	-8.5646	1.048e-07	1.6184e-05
TEA005153	67.7911	0	-8.6424	1.0602e-07	1.6296e-05
PB.4516	524.177	1161.33	1.1514	1.1666e-07	1.785e-05
TEA010458	792.048	1426.56	0.84876	1.2038e-07	1.8334e-05
PB.16058	2067.71	4065.98	0.9742	1.223e-07	1.8542e-05
PB.6159	5001.74	9128.7	0.86813	1.2384e-07	1.8692e-05
TEA007549	0	90.2826	8.8312	1.3218e-07	1.9861e-05
PB.12333	2063.19	3517.55	0.76887	1.3592e-07	2.0331e-05
TEA030244	1626.23	920.817	-0.82057	1.4134e-07	2.1047e-05
TEA025822	143.784	415.764	1.5224	1.4831e-07	2.1987e-05
PB.4001	694.797	1382.79	0.99415	1.5037e-07	2.2193e-05
PB.12814	5050.55	2565.29	-0.97693	1.5269e-07	2.2262e-05
PB.990	4710.82	9313.47	0.98396	1.5283e-07	2.2262e-05
TEA007460	4660.36	2482.61	-0.90901	1.5221e-07	2.2262e-05
PB.17815	289.141	64.2073	-2.1712	1.5385e-07	2.2313e-05
PB.5931	713.641	1310.31	0.87679	1.6446e-07	2.3705e-05
TEA010751	618.744	1487.67	1.2628	1.6488e-07	2.3705e-05
TEA025091	289.955	849.157	1.5441	1.7459e-07	2.4994e-05
PB.13027	134.524	416.14	1.6353	1.7919e-07	2.5439e-05
TEA007645	925.973	1651.04	0.8332	1.7922e-07	2.5439e-05
PB.5175	4375.92	15645.3	1.8377	1.8428e-07	2.6045e-05
PB.4769	1695.61	3577.95	1.0788	1.8573e-07	2.6141e-05
PB.8176	647.152	1239.34	0.93826	1.9429e-07	2.723e-05
PB.18223	3153.1	1517.24	-1.0556	1.9664e-07	2.7445e-05
TEA007881	611.261	1435.92	1.2292	1.9753e-07	2.7454e-05
PB.1606	110.005	713.003	2.6907	2.026e-07	2.8042e-05
TEA012819	82.9949	297.555	1.8394	2.0924e-07	2.884e-05
PB.16270	177.887	555.569	1.6473	2.112e-07	2.8991e-05
TEA003000	1399.35	2403.28	0.78126	2.1611e-07	2.9543e-05
PB.5984	3934.81	2094.62	-0.90884	2.2199e-07	3.0038e-05
PB.939	799.605	1659.8	1.0532	2.2243e-07	3.0038e-05
TEA022102	121.383	350.755	1.5233	2.2207e-07	3.0038e-05
PB.11271	410.899	1036.6	1.3306	2.4398e-07	3.2815e-05
PB.10351	193.561	601.388	1.6293	2.4862e-07	3.3305e-05
PB.15810	603.492	1466.95	1.2785	2.5452e-07	3.3823e-05
PB.2638	4208.42	6659.07	0.66191	2.5403e-07	3.3823e-05
PB.4775	1529.87	2903.25	0.92599	2.6667e-07	3.5298e-05
PB.18937	6282.95	12672	1.0127	2.7435e-07	3.6171e-05
TEA026434	1246.44	2162.29	0.79597	2.8207e-07	3.7042e-05
PB.16952	4789.45	2752.25	-0.7994	3.1067e-07	4.0638e-05
TEA026494	460.291	0	-24.469	3.1598e-07	4.1172e-05
PB.17304	1218.18	456.411	-1.4172	3.2444e-07	4.2108e-05
PB.8521	1653.82	873.595	-0.9211	3.257e-07	4.2108e-05
PB.12915	59.7261	0	-8.4588	3.3187e-07	4.2577e-05
PB.19372	1999.39	1180.2	-0.76052	3.3176e-07	4.2577e-05
PB.15591	1018.61	2591.51	1.3496	3.4405e-07	4.3935e-05
TEA010173	125.32	487.451	1.9486	3.4509e-07	4.3935e-05
TEA014535	487.507	208.68	-1.2256	3.4808e-07	4.4146e-05
PB.11105	4687.63	2743.72	-0.7724	4.0301e-07	5.092e-05
PB.7619	422.749	163.049	-1.3728	4.1761e-07	5.2565e-05
TEA019167	61.7789	317.466	2.3387	4.3162e-07	5.4125e-05
PB.12916	4059.36	2502.38	-0.69788	4.6424e-07	5.7996e-05
PB.1614	1163.25	3881.41	1.7367	4.8113e-07	5.9883e-05
PB.10012	7331.86	3753.4	-0.96641	4.9526e-07	6.1185e-05
PB.10183	13786.2	8809.84	-0.64618	4.9426e-07	6.1185e-05
TEA026123	821.978	2262.84	1.4582	5.1177e-07	6.2991e-05
PB.12859	436.482	1023.69	1.2336	5.2866e-07	6.4831e-05
PB.3969	792.075	1431.02	0.85524	5.553e-07	6.7849e-05
PB.3188	245.752	547.55	1.1568	5.6934e-07	6.931e-05
PB.10820	11782.8	7654.96	-0.62212	5.7485e-07	6.9726e-05
TEA020495	201.155	60.0044	-1.7459	5.8601e-07	7.0822e-05
TEA013454	1811.52	910.412	-0.99244	6.3209e-07	7.6115e-05
PB.10477	2052.55	4143.07	1.0144	6.391e-07	7.6407e-05
PB.7321	456.348	178.956	-1.349	6.3834e-07	7.6407e-05
PB.17124	1098.62	565.886	-0.95719	6.5552e-07	7.8091e-05
PB.16639	225.017	598.913	1.4038	6.6955e-07	7.9465e-05
TEA009923	115.033	419.457	1.8533	6.7182e-07	7.9465e-05
PB.1654	1635.32	2759.75	0.7538	6.8203e-07	8.0105e-05
TEA009972	49.9091	228.098	2.187	6.8081e-07	8.0105e-05
PB.11043	3920.35	7179.41	0.87349	6.9197e-07	8.0987e-05
PB.18478	0	410.63	23.742	6.9874e-07	8.1493e-05
PB.4844	836.417	1570.43	0.9105	7.0333e-07	8.1743e-05
PB.7719	532.938	1368.55	1.3563	7.4357e-07	8.612e-05
TEA012687	331.477	831.274	1.3287	7.7408e-07	8.9344e-05
TEA000091	198.967	0	-23.601	8.1385e-07	9.3303e-05
TEA033302	942.404	1826.23	0.95199	8.1398e-07	9.3303e-05
PB.4964	6601.78	10537.7	0.67435	8.2648e-07	9.4411e-05
PB.13563	356.37	130.316	-1.4538	8.6463e-07	9.8097e-05
PB.4414	0	482.838	23.545	8.6266e-07	9.8097e-05
PB.3489	4434	7802.35	0.8151	8.8552e-07	0.00010013
PB.454	95.2887	348.209	1.8856	9.0619e-07	0.00010212
PB.18631	2419.9	3859.45	0.67391	9.6406e-07	0.00010827
PB.18853	2680.27	5236.97	0.96613	9.8438e-07	0.00011018
TEA010041	254.632	539.659	1.0857	9.8924e-07	0.00011036
PB.8809	1172.95	531.389	-1.1427	1.0665e-06	0.00011858
PB.1764	2688.55	1394.73	-0.94763	1.0702e-06	0.0001186
PB.5778	1371.17	704.651	-0.96073	1.1313e-06	0.00012495
TEA002308	575.181	275.407	-1.0616	1.167e-06	0.00012847
TEA020782	347.881	1024.23	1.5517	1.2068e-06	0.00013241
PB.11525	4236.47	8494.57	1.003	1.2198e-06	0.00013296
PB.5737	348.994	140.709	-1.3094	1.2194e-06	0.00013296
PB.15336	140.112	351.867	1.3287	1.2616e-06	0.00013574
PB.32	3742.68	1638.35	-1.1918	1.2615e-06	0.00013574
TEA007804	464.709	864.581	0.89473	1.2587e-06	0.00013574
TEA015511	1257.81	2389.14	0.92345	1.2543e-06	0.00013574
PB.14695	1156.48	1963.72	0.76264	1.2809e-06	0.00013694
PB.7228	7389.17	16800.4	1.185	1.279e-06	0.00013694
PB.1489	262.644	662.445	1.3395	1.3189e-06	0.00014056
TEA027572	113.011	319.762	1.5008	1.4449e-06	0.00015349
PB.3000	940.342	1652.71	0.81548	1.4499e-06	0.00015353
PB.8784	11117	4160.54	-1.4182	1.4576e-06	0.00015386
PB.5388	1739.93	2893.45	0.73487	1.4915e-06	0.00015694
PB.5073	1115.62	493.22	-1.1777	1.5379e-06	0.00016132
PB.11940	3977.61	2003.88	-0.98904	1.574e-06	0.00016407
PB.16291	1856.7	3841.92	1.0502	1.573e-06	0.00016407
PB.7222	1179.51	609.846	-0.95186	1.6191e-06	0.00016812
TEA016911	5969.68	17305.8	1.5352	1.6229e-06	0.00016812
PB.17579	121.034	4.85336	-4.6673	1.6487e-06	0.00016992
PB.17910	3495.26	6173.25	0.82082	1.6505e-06	0.00016992
PB.11068	84.0161	357.102	2.0749	1.7072e-06	0.00017522
PB.4135	6157.72	10553.5	0.77769	1.7439e-06	0.00017839
PB.4263	520.329	1020.81	0.97077	1.7488e-06	0.00017839
PB.16127	22359.9	46866.9	1.0678	1.8087e-06	0.00018393
TEA018671	66.8438	212.074	1.675	1.8736e-06	0.00018996
TEA025532	1320.93	2808.09	1.0888	1.8795e-06	0.00018998
TEA014486	340.526	773.607	1.1794	1.9309e-06	0.00019458
TEA016430	40.1824	161.154	1.9938	1.9453e-06	0.00019545
TEA015067	581.404	1099.15	0.91666	1.9546e-06	0.00019579
PB.11865	346.591	698.684	1.0084	1.9913e-06	0.00019737
PB.14104	2312.6	3703.45	0.67924	1.9917e-06	0.00019737
PB.7004	20502.5	30779.7	0.58619	1.9889e-06	0.00019737
TEA028103	263.109	79.3494	-1.735	1.994e-06	0.00019737
PB.11628	6872.41	11088.4	0.69005	2.0297e-06	0.0002003
PB.7569	778.004	1435.85	0.88631	2.056e-06	0.0002023
PB.18627	25342.6	49933.5	0.97855	2.1578e-06	0.0002117
PB.7126	948.974	1907.91	1.0099	2.2518e-06	0.00022027
PB.8653	12842.9	19045	0.56846	2.2957e-06	0.0002239
PB.15534	262.421	89.6744	-1.5504	2.3441e-06	0.00022796
PB.17851	2735.7	5652.45	1.0458	2.3608e-06	0.00022892
TEA009384	63.3774	259.608	2.0366	2.3836e-06	0.00023046
PB.6482	739.07	1273.12	0.78469	2.3972e-06	0.0002311
PB.7308	1433.79	2324.43	0.69736	2.451e-06	0.00023561
PB.14935	351.465	734.94	1.0613	2.471e-06	0.00023684
PB.10577	130.623	467.894	1.8293	2.4894e-06	0.00023725
TEA015256	0.836132	61.2591	5.9264	2.4857e-06	0.00023725
PB.6745	3882.73	6372.41	0.71528	2.5218e-06	0.00023965
TEA007023	308.362	721.497	1.231	2.5544e-06	0.00024206
PB.3788	668.708	1569.24	1.2341	2.6296e-06	0.00024848
PB.5176	1942.96	5128.23	1.3992	2.6437e-06	0.00024911
TEA029053	114.694	355.991	1.6301	2.6611e-06	0.00025003
PB.14105	5185.8	8658.73	0.73997	2.6714e-06	0.00025016
TEA012292	81.2805	331.146	2.0348	2.6774e-06	0.00025016
PB.2560	5276.48	9441	0.83894	2.7297e-06	0.00025433
PB.13444	5113.24	2904.3	-0.81663	2.7441e-06	0.00025437
PB.17702	26.6509	190.54	2.8813	2.7453e-06	0.00025437
PB.3576	4775.98	3039.53	-0.65235	2.7619e-06	0.0002552
PB.214	1784.96	4046.51	1.1822	2.8131e-06	0.00025778
PB.2484	11640.4	6784.33	-0.77914	2.8085e-06	0.00025778
TEA026176	2412.56	4178.08	0.79263	2.8031e-06	0.00025778
TEA032066	1359.12	799.558	-0.76607	2.9028e-06	0.00026528
PB.15034	44.2202	179.725	2.0101	3.0724e-06	0.00028001
PB.15204	2339.98	1169.7	-1.0008	3.1458e-06	0.0002836
PB.15667	4277.95	6516.78	0.60743	3.1315e-06	0.0002836
PB.411	26347.9	14607.8	-0.851	3.1419e-06	0.0002836
TEA009819	491.566	910.992	0.88841	3.1363e-06	0.0002836
PB.12488	4771.38	7827.67	0.71475	3.1616e-06	0.00028425
TEA005457	762.101	301.875	-1.337	3.1728e-06	0.0002845
TEA014384	686.667	1241.16	0.85135	3.3367e-06	0.00029839
TEA021834	481.094	927.316	0.94699	3.3836e-06	0.00030177
PB.18847	9062.35	14590.6	0.68739	3.4417e-06	0.00030613
PB.722	1223.64	2322.36	0.92673	3.5219e-06	0.00031161
TEA005388	421.294	813.401	0.95053	3.5209e-06	0.00031161
PB.8616	2183.18	3470.03	0.66816	3.5519e-06	0.00031294
PB.9724	909.237	2250.1	1.3094	3.5557e-06	0.00031294
PB.9036	316.041	643.547	1.0296	3.6312e-06	0.00031867
TEA029422	720.526	1309.04	0.85985	3.6399e-06	0.00031867
PB.5047	12890.2	20966.6	0.70196	3.6608e-06	0.00031966
TEA007550	1178.58	3066.68	1.3785	3.7023e-06	0.00032244
PB.427	1572.38	2521.12	0.68136	3.7757e-06	0.00032798
PB.1574	1629.17	951.832	-0.77642	3.8138e-06	0.00032831
PB.2232	1499.11	722.953	-1.0523	3.819e-06	0.00032831
PB.5697	307.43	660.717	1.0985	3.8161e-06	0.00032831
TEA013588	86.2598	368.34	2.078	3.8051e-06	0.00032831
PB.4590	2720.47	6464.95	1.2483	3.9098e-06	0.0003344
PB.6201	102989	59735.7	-0.78586	3.9074e-06	0.0003344
PB.3535	1451.79	2316.17	0.67462	4.1108e-06	0.00035069
PB.961	2550.95	7793	1.6103	4.188e-06	0.00035637
PB.9018	1353.64	2515.04	0.89474	4.2196e-06	0.00035814
TEA030980	173.992	416.831	1.2663	4.3238e-06	0.00036605
PB.17608	1167.82	2021.4	0.79321	4.3379e-06	0.00036632
PB.18532	151.5	439.978	1.539	4.4726e-06	0.00037674
PB.14082	667.714	218.872	-1.6069	4.6807e-06	0.00039327
TEA027555	915.481	1695.96	0.89228	4.9797e-06	0.00041734
PB.1752	678.65	343.3	-0.98451	5.0765e-06	0.00042439
TEA027757	39.3252	150.063	1.9449	5.3154e-06	0.00044325
PB.18147	1637.22	3290.64	1.0085	5.3963e-06	0.00044802
TEA025313	408.729	133.049	-1.624	5.3994e-06	0.00044802
TEA026204	313.388	842.938	1.4205	5.4441e-06	0.0004506
PB.4089	814.947	437.791	-0.89663	5.5802e-06	0.00046072
TEA007297	1933.49	3173.83	0.71576	5.624e-06	0.0004632
PB.4976	410.567	976.123	1.2511	5.6671e-06	0.00046559
PB.11957	1702.04	2735.68	0.68502	5.7047e-06	0.00046753
PB.4620	206.95	645.686	1.6347	5.7321e-06	0.00046863
PB.18846	190.947	462.408	1.2812	5.7523e-06	0.00046913
PB.18105	3274.14	5054.03	0.6269	5.8503e-06	0.00047596
TEA030504	0	48.2879	7.9311	5.8787e-06	0.00047711
PB.18892	15016	9036.83	-0.73268	5.9507e-06	0.00048178
PB.13048	2903.08	5239.39	0.85193	5.9966e-06	0.00048431
PB.9321	2641.35	4516.52	0.77505	6.092e-06	0.00049083
TEA018259	1371.27	2312.74	0.7558	6.1071e-06	0.00049086
PB.12695	141.747	487.368	1.7718	6.158e-06	0.0004914
PB.18188	1279.84	2209.94	0.7871	6.1533e-06	0.0004914
TEA019655	1511.06	2861.41	0.92286	6.1465e-06	0.0004914
TEA003037	88.6418	262.925	1.5822	6.2843e-06	0.00050028
TEA030404	475.161	865.479	0.86342	6.3645e-06	0.00050546
PB.1130	1792.77	2815.47	0.65154	6.471e-06	0.0005127
TEA026619	448.589	1202.31	1.4176	6.6023e-06	0.00052186
PB.1755	335.123	751.822	1.1607	6.767e-06	0.00053362
TEA005789	0	40.1097	7.6615	6.8072e-06	0.00053552
TEA011400	950.45	1858.85	0.96841	6.936e-06	0.00054437
PB.14768	6580.15	9645.2	0.55169	6.9742e-06	0.00054609
PB.6235	71.7388	209.18	1.5375	7.0148e-06	0.00054669
TEA016614	442.911	813.373	0.87507	7.0033e-06	0.00054669
PB.2932	4794.34	7170.92	0.58058	7.232e-06	0.00056231
TEA012446	1430.38	854.127	-0.7435	7.5524e-06	0.00058585
PB.16632	1173.27	573.44	-1.0334	7.6435e-06	0.00059155
PB.15396	316.776	635.613	1.0059	7.7696e-06	0.00059992
PB.9814	2712.73	1451.68	-0.90233	8.0261e-06	0.00061828
TEA020617	826.029	443.464	-0.89712	8.1843e-06	0.00062902
TEA005392	39.0394	176.239	2.1903	8.312e-06	0.00063737
PB.15631	1657.09	1019.48	-0.70117	8.4832e-06	0.000649
PB.11459	7950.51	4088.75	-0.95934	8.6187e-06	0.00065786
TEA021115	685.06	1358.48	0.98921	8.9727e-06	0.00068332
TEA000515	607.91	1807.49	1.5696	9.1111e-06	0.00069228
PB.16786	1243.7	2051.88	0.72082	9.2442e-06	0.0007008
PB.18219	4474.89	6859.53	0.61668	9.3178e-06	0.00070477
PB.7702	6013.04	9376.51	0.64099	9.3591e-06	0.00070629
PB.6527	6084.97	11027.6	0.85725	9.388e-06	0.00070688
PB.8308	689.896	305.822	-1.1752	9.5498e-06	0.00071744
TEA032434	321.993	910.909	1.4946	9.6409e-06	0.00072266
PB.15625	3845.19	2515.4	-0.61188	9.9722e-06	0.00074582
PB.19400	1116.91	2034.13	0.86276	1.0127e-05	0.00075567
PB.15131	1191.07	628.579	-0.9241	1.0258e-05	0.00076375
PB.9073	1044.48	1861.12	0.83098	1.0373e-05	0.00076888
TEA003526	215.634	628.204	1.5398	1.0352e-05	0.00076888
TEA019404	402.75	759.067	0.91149	1.0408e-05	0.00076979
PB.3803	3085.46	5864.67	0.92756	1.0488e-05	0.00077399
PB.10222	1274.02	644.705	-0.98451	1.0658e-05	0.00078479
TEA019293	109.942	311.495	1.5037	1.0838e-05	0.00079574
TEA025524	1081.29	2102.57	0.96053	1.0854e-05	0.00079574
PB.751	576.196	1096.43	0.9247	1.0884e-05	0.00079616
PB.13199	544.312	1123.06	1.0431	1.106e-05	0.00080723
PB.12159	3308.3	5382.84	0.70185	1.1173e-05	0.00081371
PB.12630	1323.1	2752.74	1.0556	1.1314e-05	0.00082219
PB.5164	234.379	571.226	1.2933	1.1663e-05	0.00084573
PB.8118	6209.52	10268.6	0.72595	1.1944e-05	0.0008642
PB.18106	241.576	583.666	1.2645	1.2168e-05	0.00087852
PB.18876	4147.72	2711.5	-0.61287	1.2555e-05	0.00090454
PB.5126	1088.18	1841.04	0.75683	1.2623e-05	0.00090741
TEA025651	57.5877	4.60163	-3.6553	1.2859e-05	0.00092243
PB.11534	21633.5	31975	0.56377	1.3064e-05	0.00093514
TEA021290	214.279	72.454	-1.5686	1.326e-05	0.00094712
PB.12425	2439.33	942.444	-1.3732	1.3765e-05	0.00097901
PB.4192	346.686	750.877	1.1089	1.3749e-05	0.00097901
TEA033681	516.709	260.938	-0.98709	1.3932e-05	0.00098879
TEA030675	1057.08	1986.84	0.91175	1.44e-05	0.0010198
PB.18785	791.911	1644.44	1.0556	1.449e-05	0.001024
PB.15294	2008.33	1223.28	-0.71463	1.4616e-05	0.0010307
PB.3135	1911.11	1126.69	-0.76358	1.4834e-05	0.0010439
PB.9258	2807.42	5208.13	0.89265	1.5008e-05	0.0010539
TEA003242	266.956	801.066	1.5781	1.5187e-05	0.0010643
PB.17413	736.37	364.554	-1.016	1.5769e-05	0.0011027
TEA018262	3456.74	5249.34	0.60305	1.5805e-05	0.0011029
PB.15479	457.622	1105.18	1.2667	1.6212e-05	0.0011289
PB.18041	263.951	550.407	1.062	1.6615e-05	0.0011498
TEA017196	0	37.8522	7.577	1.6564e-05	0.0011498
TEA027023	485.1	239.536	-1.0183	1.6607e-05	0.0011498
TEA026707	1490.74	2489.37	0.74148	1.6905e-05	0.0011675
PB.5583	5651.94	3157.37	-0.84011	1.7034e-05	0.001174
TEA007481	79.0895	211.808	1.4225	1.7205e-05	0.0011833
PB.12706	3542.38	7004.61	0.98438	1.7613e-05	0.0012089
PB.19371	164.439	411.009	1.321	1.7805e-05	0.0012195
PB.9276	505.74	1102.52	1.1288	1.8003e-05	0.0012306
PB.15415	196.711	849.296	2.1191	1.8115e-05	0.0012357
TEA005819	292.083	559.82	0.9358	1.8328e-05	0.0012477
TEA030715	25.6027	136.424	2.3775	1.8411e-05	0.0012507
PB.14668	1183.78	2198.18	0.89051	1.8838e-05	0.0012772
PB.15657	3843.78	7129.42	0.89205	1.9358e-05	0.0013098
PB.17633	1561.34	2926.1	0.90433	1.9559e-05	0.0013153
PB.375	5258.55	2866.18	-0.87587	1.9545e-05	0.0013153
PB.6020	1846.82	3623.53	0.97391	1.9482e-05	0.0013153
PB.8844	3952.07	2445.6	-0.69244	1.9739e-05	0.0013248
PB.9374	1267.45	1960.16	0.62885	2.0229e-05	0.0013549
TEA033862	789.205	359.463	-1.1376	2.0672e-05	0.0013818
PB.14458	1475.17	2300.28	0.64149	2.0825e-05	0.0013893
PB.17665	4575.05	3117.56	-0.55339	2.1382e-05	0.0014236
PB.3153	3205.27	2121.12	-0.59547	2.1455e-05	0.0014256
PB.13873	6603.45	3511.91	-0.91142	2.189e-05	0.0014516
PB.4110	513.892	207.073	-1.3154	2.2311e-05	0.0014766
PB.17031	5710.91	8337.09	0.54579	2.2496e-05	0.0014859
PB.9253	3638.75	6739.27	0.88826	2.299e-05	0.0015155
PB.13351	1968.42	1199.8	-0.71362	2.3317e-05	0.0015341
PB.16555	2739.77	4964.19	0.85867	2.3444e-05	0.0015394
PB.3338	6022.72	4110.11	-0.55146	2.3732e-05	0.0015552
TEA021672	27.09	119.94	2.1709	2.3843e-05	0.0015594
PB.4662	1234.13	2465.15	1.0002	2.4371e-05	0.0015909
PB.4813	1655.06	3129.09	0.9181	2.4496e-05	0.0015959
TEA031199	335.938	139.555	-1.2717	2.4701e-05	0.0016061
TEA014148	345.882	872.928	1.3386	2.5237e-05	0.0016378
PB.17584	2180.07	3400.46	0.64239	2.542e-05	0.0016432
PB.2699	574.196	1103.56	0.9407	2.5416e-05	0.0016432
PB.2374	944.994	393.678	-1.264	2.5557e-05	0.0016489
PB.13089	3482.79	2336.94	-0.57593	2.5688e-05	0.0016541
PB.9891	461.085	862.535	0.90778	2.5774e-05	0.0016565
PB.16310	2134.48	4847.07	1.1822	2.627e-05	0.0016792
PB.3370	2631.24	1501.75	-0.81013	2.6278e-05	0.0016792
TEA003699	394.299	754.184	0.9324	2.6244e-05	0.0016792
PB.14782	5016.06	3340.19	-0.58703	2.6593e-05	0.001696
PB.19361	3793.35	1830.11	-1.0517	2.6819e-05	0.0017072
PB.18908	307.53	134.702	-1.1939	2.6891e-05	0.0017085
TEA014522	9653.38	18355.7	0.9268	2.6982e-05	0.0017111
PB.7460	461.005	1157.87	1.33	2.733e-05	0.0017298
PB.6278	1153.19	1857.43	0.68858	2.7456e-05	0.0017335
PB.7835	4792.16	2964.97	-0.69329	2.7544e-05	0.0017335
TEA019938	837.751	1402.9	0.74614	2.7493e-05	0.0017335
PB.14216	337.981	142.618	-1.2435	2.8046e-05	0.0017618
TEA023579	3552.98	6339.85	0.83501	2.8212e-05	0.0017689
PB.9737	3681.84	2072.44	-0.82941	2.9498e-05	0.0018461
PB.12171	1964	5148.77	1.3916	3.0466e-05	0.001903
PB.5868	1883.16	3027.47	0.68617	3.0533e-05	0.0019037
TEA011208	109.974	272.334	1.3021	3.0925e-05	0.0019245
PB.2693	1634.91	829.532	-0.97934	3.1046e-05	0.0019275
TEA016870	657.264	1457.2	1.1464	3.1089e-05	0.0019275
PB.4133	2695.41	7241.57	1.4267	3.1807e-05	0.0019672
PB.737	526.21	180.438	-1.5424	3.1847e-05	0.0019672
PB.8825	1712.27	1085.69	-0.65801	3.1917e-05	0.0019679
PB.13532	1441.45	888.431	-0.69914	3.2345e-05	0.0019906
PB.12139	1372.28	2174.92	0.66326	3.2435e-05	0.0019925
PB.8271	1059.53	639.334	-0.7278	3.2582e-05	0.0019978
TEA020691	135.037	339.949	1.3213	3.2696e-05	0.0020011
PB.7114	5070.93	3412.61	-0.57135	3.2994e-05	0.0020143
TEA033247	747.402	236.093	-1.6657	3.3032e-05	0.0020143
TEA027997	94.0181	269.349	1.5053	3.3362e-05	0.0020307
TEA025473	584.599	1359.29	1.2145	3.3569e-05	0.0020396
PB.1743	550.916	933.106	0.75862	3.388e-05	0.0020547
PB.19565	2964.44	1863.24	-0.67077	3.4276e-05	0.002075
TEA030955	455.22	918.191	1.0094	3.4392e-05	0.002077
TEA031509	304.413	673.532	1.1394	3.4434e-05	0.002077
PB.2800	2775.5	4723.8	0.7661	3.5212e-05	0.0021201
TEA018315	1140.11	685.84	-0.73456	3.5287e-05	0.0021208
PB.19417	1481.49	2649.31	0.83775	3.5561e-05	0.002122
PB.3651	4036.31	2406.92	-0.74662	3.5425e-05	0.002122
PB.7829	691.792	1370.68	0.99018	3.5554e-05	0.002122
TEA006407	1110.2	1973.66	0.82947	3.5481e-05	0.002122
PB.18238	926.952	539.261	-0.78277	3.6e-05	0.0021443
PB.10049	1944.45	4521.1	1.2159	3.6073e-05	0.0021449
TEA011905	333.625	131.405	-1.3489	3.6388e-05	0.0021597
PB.3004	1040.01	1733.21	0.7381	3.6738e-05	0.0021766
TEA005340	691.097	1119.44	0.6964	3.7122e-05	0.0021954
TEA000125	4667.12	2771.15	-0.7521	3.7718e-05	0.0022228
TEA033137	374.75	723.082	0.94786	3.7717e-05	0.0022228
PB.147	245.588	487.211	0.99148	3.8762e-05	0.0022732
PB.6857	163.063	346.071	1.0838	3.866e-05	0.0022732
TEA006071	654.333	1077.83	0.71881	3.8777e-05	0.0022732
TEA031702	1387.05	2464.63	0.82738	3.9178e-05	0.0022927
TEA000548	852.113	1356.37	0.67038	4.0359e-05	0.0023576
PB.9666	1146.11	2751.18	1.261	4.1147e-05	0.0023995
PB.2380	600.848	1124.33	0.90781	4.2228e-05	0.002454
PB.9295	1583.98	2673.83	0.75689	4.2201e-05	0.002454
PB.11183	1930.29	1097.88	-0.81443	4.2464e-05	0.0024595
PB.872	477.469	1040.85	1.1274	4.2471e-05	0.0024595
TEA033045	332.906	616.991	0.89091	4.3272e-05	0.0025015
PB.17594	262.384	100.618	-1.3878	4.3647e-05	0.0025188
TEA015258	200.182	494.106	1.313	4.4784e-05	0.00258
PB.4655	696.332	1240.55	0.8365	4.4939e-05	0.0025844
PB.11498	10923.9	15629.8	0.51678	4.5513e-05	0.002604
PB.1982	1007.37	1603.05	0.67031	4.5456e-05	0.002604
TEA016380	476.901	1020.63	1.0927	4.5388e-05	0.002604
PB.966	63.2662	245.487	1.9486	4.5921e-05	0.0026229
PB.5734	1605.05	2876.83	0.84054	4.6299e-05	0.0026309
PB.8766	497.563	984.882	0.9895	4.6212e-05	0.0026309
TEA009897	0	30.1694	7.2513	4.627e-05	0.0026309
PB.1930	804.934	370.817	-1.1191	4.6467e-05	0.0026315
PB.7603	1.5294	100.497	6.0203	4.6427e-05	0.0026315
PB.10689	1330.76	2567.18	0.94966	4.702e-05	0.0026583
TEA008254	143.287	475.22	1.7196	4.7324e-05	0.002671
PB.3994	1449.84	2644.41	0.86891	4.7599e-05	0.0026819
TEA010811	191.92	495.435	1.3614	4.7915e-05	0.0026952
PB.15643	3050.66	5341.23	0.80729	4.9e-05	0.0027516
PB.15639	421.796	211.089	-1.0011	4.955e-05	0.0027731
PB.2799	2239.75	3401.03	0.60317	4.9533e-05	0.0027731
PB.15620	1376.2	3408.33	1.3102	4.9969e-05	0.0027919
PB.9225	2042.82	947.914	-1.1078	5.0541e-05	0.0028144
PB.9608	70.5642	228.938	1.7156	5.0464e-05	0.0028144
PB.3119	2991.73	5324.46	0.83248	5.159e-05	0.0028681
TEA020473	302.529	723.491	1.2507	5.193e-05	0.0028821
PB.1227	389.213	145.8	-1.4209	5.2113e-05	0.0028875
TEA001437	1259	648.943	-0.95702	5.2505e-05	0.0029044
PB.11790	6872.27	10048.7	0.54841	5.2976e-05	0.0029256
PB.11462	0	33.4016	7.3963	5.3252e-05	0.0029311
PB.8160	278.911	554.773	0.98703	5.3165e-05	0.0029311
PB.7680	633.674	331.839	-0.93351	5.3941e-05	0.0029642
PB.7762	1399.8	808.535	-0.79118	5.4264e-05	0.002977
PB.5255	8858.8	5269.71	-0.74966	5.457e-05	0.0029889
PB.1396	78.8353	207.957	1.3913	5.5773e-05	0.0030498
PB.10177	197.706	467.179	1.2491	5.6184e-05	0.0030672
PB.3115	2816.7	1789.54	-0.6538	5.6663e-05	0.0030883
PB.3501	3943.2	2587.09	-0.60862	5.7642e-05	0.0031366
PB.16879	623.608	318.954	-0.96671	5.7865e-05	0.0031435
PB.4631	435.021	848.164	0.96134	5.7986e-05	0.003145
TEA011099	266.661	575.806	1.116	5.822e-05	0.0031526
PB.3553	3412.61	2135.27	-0.67723	5.8556e-05	0.0031656
TEA022729	489.963	822.159	0.74774	5.8952e-05	0.0031819
PB.484	783.949	1793.8	1.1911	5.9064e-05	0.0031828
TEA012300	1447.66	2553.67	0.82071	5.9806e-05	0.0032176
PB.11401	1084.39	562.543	-0.94898	6.069e-05	0.0032599
PB.3985	3037.16	5301.19	0.80254	6.2068e-05	0.0033285
PB.10087	2385.2	1537.61	-0.63429	6.2602e-05	0.0033518
PB.13638	1150.35	679.114	-0.76215	6.2801e-05	0.003357
PB.17871	1755.62	2622.55	0.57829	6.3223e-05	0.0033708
PB.6948	18548.7	40797.1	1.137	6.3261e-05	0.0033708
PB.6344	7075.64	4815.14	-0.55553	6.3679e-05	0.0033877
PB.9547	343.94	165.892	-1.0542	6.4009e-05	0.0033998
PB.6411	5675.64	8353.68	0.55802	6.5599e-05	0.0034787
TEA024203	2168.96	1398.33	-0.63238	6.6117e-05	0.0035007
PB.19628	916.856	1533.56	0.7425	6.6251e-05	0.0035022
PB.2293	1017.8	616.916	-0.72131	6.6471e-05	0.0035082
PB.5193	1304.16	3808.3	1.5476	6.812e-05	0.0035896
PB.16809	2476.09	1586.88	-0.6427	6.8366e-05	0.0035969
PB.16445	807.548	1393.64	0.78654	6.9623e-05	0.0036572
TEA018482	177.849	388.776	1.1204	6.992e-05	0.003667
PB.11453	1191.8	2159.48	0.85786	7.1288e-05	0.003733
TEA002871	1790.09	982.439	-0.86581	7.1893e-05	0.0037587
TEA025409	350.761	649.384	0.88537	7.2118e-05	0.0037646
PB.19251	593.173	1087.84	0.87129	7.2924e-05	0.0038007
TEA014446	533.246	953.901	0.83789	7.3312e-05	0.003815
PB.5840	395.109	709.861	0.84892	7.3894e-05	0.0038393
PB.14303	713.314	400.36	-0.83313	7.4237e-05	0.0038484
PB.9082	285.378	661.108	1.2064	7.4301e-05	0.0038484
PB.9955	952.572	580.707	-0.71413	7.4507e-05	0.0038531
PB.16364	3114.38	5836.52	0.90709	7.5453e-05	0.00389
PB.19269	436.323	227.755	-0.93826	7.5378e-05	0.00389
PB.6668	3610.19	5276.18	0.54688	7.571e-05	0.0038972
TEA030034	389.149	706.508	0.85664	7.6094e-05	0.0039109
PB.10673	2761.4	4056.52	0.55499	7.622e-05	0.0039114
PB.13790	246.376	100.902	-1.2922	7.6347e-05	0.0039119
PB.17773	2689.19	1282.73	-1.0691	7.6491e-05	0.0039132
PB.2858	365.807	170.329	-1.1024	7.7758e-05	0.003972
TEA014231	169.954	359.692	1.0884	7.7884e-05	0.0039723
PB.7145	1150.34	2438.66	1.0861	7.812e-05	0.0039783
PB.3722	1152.07	2190.14	0.92874	7.8847e-05	0.0040092
PB.17460	818.699	1276.4	0.64121	7.9164e-05	0.004013
PB.5862	625.132	1098.69	0.81325	7.9087e-05	0.004013
TEA002340	115.022	304.221	1.3911	7.9969e-05	0.0040477
PB.14484	661.483	372.426	-0.83031	8.0529e-05	0.0040699
PB.5567	781.792	453.026	-0.78717	8.1689e-05	0.0041223
TEA006896	148.311	9.94033	-3.9025	8.2028e-05	0.0041331
TEA002106	7.78985	73.6039	3.2048	8.2986e-05	0.0041751
PB.10246	460.635	914.862	0.99404	8.3605e-05	0.0041985
TEA000219	945.447	1747.23	0.88353	8.3704e-05	0.0041985
TEA018091	642.316	347.513	-0.8838	8.4613e-05	0.0042378
PB.1943	352.55	163.131	-1.1087	8.4849e-05	0.0042432
TEA026124	366.902	661.728	0.84707	8.6443e-05	0.0043165
PB.9711	181.437	68.3881	-1.4109	8.6724e-05	0.004324
TEA008726	979.583	464.273	-1.0769	8.7563e-05	0.0043593
TEA007969	107.047	246.73	1.2003	8.8151e-05	0.0043821
TEA028909	29.4871	117.733	1.9737	8.8831e-05	0.0044027
TEA029812	264.348	108.232	-1.2885	8.8727e-05	0.0044027
TEA021204	278.737	516.77	0.88764	8.9207e-05	0.0044148
PB.13492	2918.86	5676.83	0.96066	9.001e-05	0.004448
PB.13841	136.217	296.556	1.1241	9.028e-05	0.0044547
PB.1205	2468.67	1014.45	-1.2842	9.0639e-05	0.0044621
PB.13157	1195.11	1901.26	0.66795	9.0698e-05	0.0044621
PB.1610	1261.19	1913.86	0.60279	9.1836e-05	0.0045115
PB.13338	1134.57	2394.71	1.08	9.2641e-05	0.0045443
PB.7179	323.799	659.652	1.0305	9.3159e-05	0.004563
PB.5300	908.579	1415.44	0.63867	9.3719e-05	0.0045837
PB.5151	589.585	278.51	-1.0854	9.4207e-05	0.0046008
PB.14168	1823.69	1086.35	-0.74885	9.4569e-05	0.0046117
TEA031339	490.036	1115.51	1.1821	9.4785e-05	0.0046155
PB.12133	1040.12	644.119	-0.69207	9.6095e-05	0.0046387
PB.14611	615.285	1116.71	0.86383	9.6091e-05	0.0046387
PB.4441	582.277	944.476	0.69817	9.5608e-05	0.0046387
TEA002038	188.683	64.8578	-1.536	9.5439e-05	0.0046387
TEA008808	520.989	1076.06	1.0417	9.5821e-05	0.0046387
TEA021770	372.347	706.998	0.92078	9.5975e-05	0.0046387
PB.13129	5465.04	2297.04	-1.2509	9.6867e-05	0.0046637
PB.5612	1723.23	2995.67	0.79863	9.6893e-05	0.0046637
PB.955	1496.41	2726.55	0.86372	9.7152e-05	0.0046694
PB.6502	3069.47	4440.08	0.53312	9.7488e-05	0.0046789
PB.18413	951.223	569.48	-0.73931	9.8096e-05	0.0047013
PB.13733	66.722	182.343	1.4495	9.8675e-05	0.0047143
TEA006784	133.026	338.632	1.3489	9.8792e-05	0.0047143
TEA030078	250.001	496.263	0.99459	9.8602e-05	0.0047143
PB.12790	1110.79	367.899	-1.592	0.00010098	0.0048121
PB.901	406.295	932.495	1.193	0.00010273	0.0048883
TEA018098	318.919	137.014	-1.2221	0.00010337	0.0049049
TEA020947	70.7281	191.579	1.4479	0.0001033	0.0049049
PB.16484	470.986	817.364	0.79837	0.00010412	0.0049318
PB.9308	1224.86	2157.31	0.81494	0.00010424	0.0049318
PB.15174	29970.3	14833.2	-1.0148	0.00010441	0.004933
PB.17543	2454.93	1365.55	-0.84674	0.00010595	0.0049988
PB.18424	10499.8	19899.8	0.9227	0.00010833	0.0051035
PB.8399	4617.05	6755.29	0.54915	0.00010864	0.0051111
TEA005106	95.8812	22.6738	-2.0792	0.00010879	0.0051111
PB.16829	4522.45	6390.76	0.49887	0.00010956	0.0051112
PB.8400	807.661	377.928	-1.0952	0.00010901	0.0051112
PB.8954	899.159	524.421	-0.77929	0.00010936	0.0051112
TEA012112	218.544	565.328	1.3621	0.00010914	0.0051112
TEA013203	160.481	361.313	1.18	0.00010956	0.0051112
TEA005802	39.632	134.134	1.7438	0.0001107	0.0051574
TEA004388	194.657	438.031	1.1782	0.00011092	0.0051602
PB.343	8901.98	5103.96	-0.80282	0.00011174	0.0051909
TEA031381	328.497	130.453	-1.3376	0.00011229	0.0052095
PB.6706	791.059	1242.05	0.6512	0.00011275	0.0052237
PB.4506	976.078	596.752	-0.71134	0.00011299	0.0052274
PB.14698	1638.27	699.109	-1.2271	0.00011329	0.0052338
PB.18448	1956.07	1236.12	-0.66166	0.00011369	0.0052452
TEA015332	157.723	41.6805	-1.922	0.00011483	0.0052905
TEA030753	1213.28	718.776	-0.75365	0.00011594	0.0053344
PB.3328	848.5	1921.82	1.1816	0.00011668	0.0053607
TEA020841	25.4177	0	-7.2256	0.0001174	0.0053867
PB.12631	946.746	1506.8	0.67228	0.00011883	0.0054333
PB.1710	2018.81	1330.67	-0.60079	0.00011891	0.0054333
TEA021401	279.737	534.526	0.9296	0.00011872	0.0054333
PB.15470	6959.06	4731.79	-0.55681	0.00011908	0.0054337
PB.8785	44182.9	23702.6	-0.89852	0.00011972	0.0054553
PB.18286	4761.46	3282.06	-0.53713	0.00012183	0.0055439
PB.16278	2424.93	3978.94	0.71384	0.00012478	0.0056705
PB.7378	1412.36	2300.24	0.70478	0.00012543	0.0056923
PB.8493	7096.09	11198.2	0.658	0.00012564	0.005694
PB.2981	715.097	1209.03	0.75914	0.00012582	0.0056946
TEA016180	32.5249	110.806	1.7711	0.00012671	0.0057269
PB.11463	1465.55	2422.15	0.72489	0.00012935	0.0058385
PB.14226	830.18	1991.84	1.2655	0.00013049	0.0058818
PB.6890	3308.27	4891.25	0.56458	0.00013161	0.0059246
PB.4252	2934.47	1427.24	-1.04	0.00013186	0.0059276
PB.7586	611.118	1090.9	0.83228	0.00013204	0.0059278
PB.5989	1223.89	3084.98	1.3354	0.00013253	0.0059418
PB.16805	1752.55	1025.74	-0.77287	0.00013431	0.0060052
PB.19313	642.167	1036.04	0.69047	0.00013426	0.0060052
PB.12874	4911.74	3377.41	-0.54071	0.00013546	0.0060489
PB.17055	318.877	555.973	0.8017	0.00013624	0.0060754
PB.177	254.314	521.525	1.0407	0.00013823	0.0061561
PB.10745	963.077	1599.31	0.73392	0.0001387	0.0061685
PB.10672	826.964	480.37	-0.7854	0.00014003	0.0062195
PB.3915	2274.6	3601.93	0.6634	0.00014051	0.0062327
TEA005349	169.049	339.445	1.0027	0.00014148	0.006267
TEA014497	449.357	230.232	-0.96794	0.00014437	0.0063867
PB.18290	784.392	1469.9	0.90887	0.00014605	0.0064441
TEA016871	820.227	1730.85	1.0756	0.00014587	0.0064441
PB.16471	534.4	286.725	-0.90053	0.00014667	0.0064627
TEA015155	126.803	359.829	1.5179	0.00014737	0.0064852
PB.1682	18055.9	10611.6	-0.767	0.00014804	0.0065061
PB.15568	526.052	1490.29	1.5061	0.00014833	0.0065101
PB.7009	1177.1	2689.29	1.194	0.00014967	0.0065604
TEA013686	502.086	1034.01	1.0375	0.00015055	0.0065901
PB.16202	411.134	921.224	1.1679	0.00015102	0.0066023
PB.11435	723.711	395.841	-0.87329	0.00015249	0.0066575
PB.17140	133.387	19.2765	-2.7835	0.00015361	0.006698
PB.17001	746.012	1368.6	0.87241	0.00015465	0.0067343
PB.3697	401.571	836.58	1.063	0.00015518	0.0067484
PB.2065	2227.69	4112.44	0.88536	0.00015633	0.0067811
TEA032224	1393.65	2103.5	0.59493	0.00015622	0.0067811
TEA033357	694.319	310.291	-1.165	0.00015855	0.0068684
PB.2056	33029.2	23614.7	-0.48412	0.00015931	0.0068923
PB.13633	2795.13	1669.06	-0.74489	0.00016098	0.0069492
TEA009268	2370.95	3999.39	0.75544	0.00016112	0.0069492
TEA015169	4121.93	2604.96	-0.66213	0.00016146	0.0069492
TEA016118	83.1483	217.743	1.3816	0.00016129	0.0069492
PB.9121	125.94	268.296	1.0907	0.00016235	0.0069785
PB.16931	269.65	128.109	-1.073	0.00016368	0.0070268
PB.10209	962.118	1698.2	0.81944	0.00016413	0.007037
TEA022208	2041.31	1369.42	-0.57543	0.0001646	0.0070479
PB.2332	27463.5	13995	-0.97271	0.0001661	0.0071031
PB.10430	917.378	483.012	-0.92759	0.00016764	0.0071597
PB.9634	3112.68	5590	0.84373	0.00016817	0.0071732
PB.18034	12535.6	8137	-0.62347	0.00016946	0.0072188
PB.3231	1651.9	1094.23	-0.59358	0.00017064	0.0072599
PB.3233	4241.66	2869.83	-0.56391	0.000171	0.0072638
TEA028407	721.637	1145.82	0.66581	0.00017116	0.0072638
PB.18798	611.774	1178.06	0.94121	0.00017269	0.0073191
PB.11828	74295.3	46333.4	-0.68126	0.00017377	0.0073556
PB.14558	11533.2	6318.63	-0.8684	0.00017474	0.0073874
PB.18372	4521.89	7368.78	0.70385	0.00017628	0.0074431
PB.10248	3839.64	8105.85	1.0787	0.00017815	0.0075102
PB.15077	1274.48	2051.35	0.68586	0.00017832	0.0075102
PB.15190	1462.94	973.262	-0.58843	0.0001828	0.0076892
PB.12092	4918.21	10667.6	1.1165	0.00018452	0.0077515
PB.7912	1491.98	2213.57	0.56892	0.00018712	0.0078512
PB.3399	1967.41	2958.09	0.58769	0.00018955	0.0079332
PB.5145	630.101	1130.07	0.84024	0.00018941	0.0079332
TEA004609	670.727	1366.57	1.0235	0.00019024	0.007952
PB.11159	670.718	1058.41	0.65769	0.00019076	0.0079624
PB.4591	526.393	257.18	-1.0318	0.00019097	0.0079624
PB.3027	798.405	1307.73	0.71402	0.00019493	0.0081176
PB.7545	26015.7	18423.7	-0.49792	0.00019614	0.0081553
PB.7892	1779.86	1161.38	-0.61692	0.00019633	0.0081553
PB.124	1396.57	896.365	-0.64014	0.000198	0.0082144
TEA015756	75.1524	214.353	1.5275	0.00019995	0.0082852
TEA011162	0	23.8781	6.9136	0.00020078	0.0083094
TEA013359	180.849	44.7798	-2.0223	0.00020163	0.0083339
TEA007484	489.317	206.761	-1.2463	0.00020199	0.0083384
TEA000459	313.415	588.135	0.9025	0.00020272	0.0083585
TEA028527	644.379	385.196	-0.74165	0.00020482	0.0084346
PB.12010	457.062	746.225	0.70649	0.00020559	0.0084557
PB.6009	1220.96	2032.73	0.73393	0.00020608	0.0084656
PB.11927	1320.22	2018.71	0.61395	0.00020656	0.0084749
PB.3449	9937.71	17023	0.77616	0.00020745	0.0084905
PB.5171	3198.51	4534.04	0.50312	0.00020745	0.0084905
TEA021474	465.831	258.461	-0.85126	0.00020866	0.0085294
PB.17475	5512.84	3548.4	-0.63597	0.00020965	0.0085468
PB.2781	1434.41	749.21	-0.93895	0.00020948	0.0085468
TEA030991	2.78359	41.1811	3.7914	0.00020985	0.0085468
TEA033070	247.006	525.619	1.0903	0.00021274	0.0086539
PB.9037	2788.29	6616.61	1.2476	0.00021309	0.0086575
PB.1523	152.559	28.8503	-2.4068	0.00021572	0.0087535
PB.1366	3913.24	5543.48	0.50205	0.00021629	0.0087664
PB.12741	1282.45	2026.49	0.66113	0.00021739	0.0087909
TEA002252	227.563	418.676	0.87822	0.00021743	0.0087909
TEA033052	223.615	97.1195	-1.2014	0.00021774	0.0087928
PB.16915	12156.1	18994.5	0.64368	0.00021807	0.0087957
PB.13789	3902.06	6093.91	0.64252	0.00021945	0.0088406
PB.1288	4610.76	6873.6	0.57664	0.00022005	0.0088432
PB.3684	869.951	1505.53	0.78908	0.00022	0.0088432
TEA026196	409.571	196.601	-1.0618	0.00022186	0.0089054
PB.19507	7395.63	10647.6	0.52588	0.00022413	0.0089857
PB.19051	2394.71	3902.71	0.70335	0.0002248	0.0090017
PB.17081	1918.65	1163.46	-0.7202	0.00022741	0.0090955
PB.11019	224.599	87.6142	-1.3634	0.00022999	0.0091876
PB.6953	1303.15	1939.93	0.57421	0.00023135	0.0092306
PB.5509	6610.14	9238.51	0.48302	0.00023218	0.0092418
TEA012414	5.69952	54.3455	3.2511	0.00023215	0.0092418
PB.2083	587.971	990.422	0.74927	0.00023247	0.0092422
TEA021132	163.164	336.346	1.0479	0.00023374	0.0092818
PB.18325	1143.54	748.469	-0.61109	0.00023722	0.0093984
PB.9733	1599	1011.73	-0.66143	0.00023724	0.0093984
PB.8492	1489.38	924.716	-0.68849	0.00023853	0.0094381
PB.16198	1626.75	3263.36	1.0059	0.00023899	0.0094451
PB.5542	397.273	215.974	-0.87968	0.0002398	0.009455
TEA025742	558.452	923.639	0.72416	0.00023969	0.009455
PB.6715	1782.86	944.289	-0.91641	0.00024098	0.0094901
PB.1008	2688.99	4798.8	0.83654	0.0002413	0.0094914
PB.15704	944.37	1595.52	0.7582	0.00024182	0.0095009
PB.19153	800.414	472.008	-0.76422	0.00024302	0.0095368
TEA017727	136.391	316.832	1.2123	0.00024382	0.0095567
PB.3854	5544.09	3737.25	-0.56874	0.00024647	0.0096493
PB.5647	3837.64	5746.53	0.5831	0.00024932	0.0097494
PB.13103	557.981	954.922	0.77505	0.0002498	0.009757
PB.10120	3031.05	1829.03	-0.72973	0.00025186	0.0098259
PB.6281	3486.76	5898.75	0.75928	0.0002534	0.0098741
PB.16749	1296.29	1914.67	0.56213	0.00025392	0.0098795
PB.17598	4949.27	7087	0.51841	0.00025412	0.0098795
PB.11979	10362.7	14279.9	0.46271	0.00025461	0.0098866
PB.18051	1539.38	2285.92	0.57099	0.00025595	0.0099273
PB.16145	2647.5	4032.18	0.60588	0.00025726	0.0099664
TEA011050	1925.6	1049.78	-0.87413	0.00025802	0.0099843
PB.10425	2409.36	3412.51	0.50172	0.00025946	0.010029
PB.19141	1517.25	2186.02	0.52666	0.00026064	0.010063
PB.3523	4962.2	3242.59	-0.61433	0.00026367	0.010168
TEA029647	571.37	291.179	-0.97464	0.00026438	0.010183
TEA030984	4.73106	47.1884	3.251	0.0002709	0.010422
PB.9791	3189.92	1311.72	-1.2825	0.00027383	0.010523
PB.16121	3705.21	5489.52	0.56751	0.0002743	0.010526
PB.8733	753.855	467.54	-0.69004	0.00027455	0.010526
PB.7957	455.597	869.454	0.93711	0.00027528	0.010542
PB.3624	22175.7	15110	-0.55359	0.00027603	0.010559
PB.854	2627.94	3810.17	0.53553	0.00027863	0.010646
TEA027611	358.122	188.498	-0.92784	0.00028115	0.01073
PB.9553	1125.43	1666.59	0.56731	0.0002883	0.01099
PB.14297	479.982	822.064	0.77657	0.00029112	0.011085
PB.13942	844.974	1362.44	0.68925	0.00029254	0.011127
TEA007478	1284.46	1872.73	0.54333	0.00029683	0.011277
PB.8195	2694.02	1756.46	-0.61736	0.00029855	0.011329
PB.11317	2110.29	3016.16	0.51599	0.00030011	0.011363
PB.1880	702.567	1372.79	0.96995	0.00029983	0.011363
PB.11861	1676.1	2486.2	0.57007	0.00030294	0.011451
PB.17152	2702.9	1893.47	-0.51382	0.00030312	0.011451
PB.17061	90.7848	23.2095	-1.9743	0.00030436	0.011484
TEA016175	75.8292	245.604	1.678	0.00030485	0.01149
PB.9474	9803.19	6488.06	-0.59562	0.00030622	0.011515
TEA023069	7.08605	49.7298	2.8388	0.00030588	0.011515
PB.8364	245.476	461.172	0.91056	0.00030805	0.011545
PB.8568	410.705	784.824	0.93969	0.00030795	0.011545
PB.9768	1538.1	3649.28	1.2479	0.00030798	0.011545
PB.18386	927.524	587.182	-0.66086	0.00030887	0.011563
PB.5640	2575.15	1789.19	-0.52543	0.00031009	0.011596
PB.18623	9123.72	6603.82	-0.4665	0.00031232	0.011666
PB.3502	926.969	576.476	-0.68527	0.00031308	0.011681
TEA021146	0	23.3606	6.8807	0.00031581	0.01177
TEA007539	178.807	696.125	1.9589	0.00031657	0.011785
TEA001351	0	262.943	10.374	0.00031743	0.011804
PB.187	13386.1	29594.7	1.1448	0.00031881	0.011842
PB.2894	4154.14	2861.26	-0.5383	0.00031959	0.011858
TEA011493	273.963	501.08	0.87243	0.00032024	0.011869
TEA024273	1941.99	1265.07	-0.61813	0.00032063	0.01187
PB.3850	1539.6	1010.48	-0.60788	0.00032352	0.011964
TEA008216	957.383	1619.05	0.76067	0.00032455	0.011988
PB.8627	10391.8	6996.67	-0.57099	0.00032501	0.011992
PB.583	1240.08	800.154	-0.63309	0.0003268	0.012045
PB.17521	4113.89	2381.68	-0.78856	0.00032722	0.012047
PB.9617	5375.27	3705.01	-0.53693	0.00032969	0.012125
TEA000502	327.48	105.104	-1.6452	0.00033231	0.012208
PB.8923	13480.7	22950.3	0.76743	0.00033484	0.012287
PB.17074	812.492	458.506	-0.82321	0.00033794	0.012387
PB.19421	321.253	164.404	-0.96804	0.00033861	0.012398
PB.13374	2129.12	1446.48	-0.55835	0.00034067	0.01246
PB.2338	412.403	674.613	0.71075	0.00034104	0.01246
TEA018254	100.226	221.744	1.1448	0.00034412	0.012558
PB.6675	1887.57	2820.15	0.57821	0.00034516	0.012579
PB.9030	1051.49	1900.26	0.85574	0.00034544	0.012579
PB.5617	5066.92	2954.91	-0.77833	0.00034822	0.012658
TEA015757	0	22.2892	6.8134	0.00034836	0.012658
PB.7624	4.86339	90.0027	4.2236	0.00034966	0.012691
TEA018278	111.318	239.399	1.1108	0.00035009	0.012693
PB.14584	7895.18	12701.4	0.68554	0.00035061	0.012695
PB.1532	911.749	1390.87	0.60915	0.00035128	0.012695
PB.16012	1531.52	2309.17	0.59386	0.00035126	0.012695
PB.9567	764.614	1179	0.62294	0.0003529	0.012726
TEA021334	2007.01	1287.86	-0.64131	0.00035288	0.012726
PB.7891	7528.45	4864.86	-0.63016	0.00035447	0.012755
TEA030740	771.288	1211.51	0.6524	0.00035429	0.012755
PB.4604	209.517	394.518	0.90852	0.00035643	0.01277
PB.5871	2242.98	4361.72	0.95825	0.00035618	0.01277
PB.7874	1866.69	3052.52	0.71107	0.00035599	0.01277
PB.8843	1389.2	2096.39	0.59344	0.00035589	0.01277
PB.11364	639.903	1025.95	0.68221	0.00036006	0.012878
TEA026185	480.238	1005.77	1.0713	0.00036022	0.012878
PB.17884	344.289	165.759	-1.0589	0.00036115	0.012887
TEA003574	565.914	334.362	-0.76034	0.00036123	0.012887
PB.14403	942.527	605.639	-0.63768	0.0003642	0.012968
PB.4213	634.276	295.547	-1.1051	0.00036429	0.012968
PB.8794	1207.84	659.404	-0.8745	0.00036753	0.01307
PB.19143	1592.32	2398.41	0.5922	0.00036987	0.013139
PB.8672	2145.09	3067.74	0.51579	0.00037293	0.013233
PB.7947	338.521	168.969	-0.99871	0.00037382	0.013251
PB.7144	2168.5	3301.1	0.60661	0.00037451	0.013261
PB.1936	118.944	260.366	1.1395	0.00037602	0.013299
PB.836	1755.13	3709.66	1.0811	0.00037638	0.013299
TEA032421	7281.08	10298.1	0.50012	0.00037824	0.013351
PB.1868	439.059	240.402	-0.87109	0.00038444	0.013555
PB.7903	2425.78	3735.53	0.62403	0.000385	0.013557
TEA016947	858.029	542.169	-0.66367	0.00038563	0.013557
TEA020650	43.2412	168.295	1.9533	0.00038571	0.013557
TEA012075	1949.49	2902.58	0.573	0.00038648	0.01357
PB.157	350.232	837.565	1.2557	0.00038759	0.013595
TEA004008	1375.22	2940.34	1.0946	0.00038898	0.013629
PB.15676	746.824	345.543	-1.1096	0.00039052	0.01364
PB.4866	449.905	116.616	-1.9452	0.00038978	0.01364
TEA022262	20.1468	0	-6.8931	0.00039019	0.01364
PB.4120	10.1554	61.3779	2.5547	0.00039141	0.013657
PB.18722	1281.07	2269.79	0.82684	0.00039224	0.013672
PB.18462	537.479	1166.51	1.1139	0.00039374	0.013709
PB.6241	447.531	864.671	0.94885	0.00039484	0.013734
PB.1797	3574.61	5510.51	0.62363	0.00039533	0.013736
PB.9337	4190.5	6719.44	0.68074	0.00039787	0.013781
PB.9592	1045.88	1938.83	0.89309	0.00039786	0.013781
TEA021877	71.453	188.62	1.3973	0.00039759	0.013781
PB.2730	1210.95	1930.96	0.67528	0.0003998	0.013834
PB.18082	1572.04	816.474	-0.9469	0.00040287	0.013926
PB.4245	1100.55	1754.18	0.67337	0.00040469	0.013974
PB.16083	949.745	1598.91	0.75003	0.00041214	0.014176
PB.495	4044.47	6068.09	0.58462	0.00041224	0.014176
PB.7370	288.331	499.632	0.79025	0.00041152	0.014176
PB.9808	3682.01	2557.68	-0.52617	0.00041211	0.014176
TEA022814	245.227	551.483	1.1614	0.00041582	0.014284
PB.16373	549.367	1001.56	0.87079	0.00041641	0.01429
PB.18245	6554.04	4705.17	-0.47845	0.0004202	0.014376
PB.6748	1234.15	2058.02	0.73918	0.00041995	0.014376
TEA006199	182.734	404.881	1.1408	0.00042	0.014376
PB.14966	259.648	455.036	0.81053	0.00042099	0.014388
PB.11862	395.247	790.644	1.0059	0.00042188	0.014403
PB.1426	445.599	897.243	1.0054	0.00042288	0.014423
PB.16051	1210.62	1851.62	0.61399	0.00042413	0.014451
PB.17503	426.315	765.059	0.8399	0.0004254	0.014479
PB.5774	946.976	2279.36	1.2698	0.00042897	0.014586
PB.12305	716.085	379.43	-0.91913	0.00043574	0.014771
PB.7473	903.927	1334.19	0.56191	0.00043509	0.014771
TEA015849	537.018	1089.02	1.0158	0.00043562	0.014771
PB.2294	428.708	235.521	-0.86566	0.00044114	0.014939
TEA028990	112.705	257.198	1.1968	0.00044184	0.014947
PB.18637	2427.36	3854.09	0.66611	0.00044263	0.014959
PB.182	1928.63	1211.64	-0.67016	0.00044399	0.014974
TEA011618	42.4156	135.123	1.6563	0.00044356	0.014974
PB.11267	4801.14	7007	0.54583	0.00045209	0.015216
PB.7175	1515.97	803.785	-0.91703	0.00045223	0.015216
TEA026690	243.428	109.102	-1.1613	0.00045253	0.015216
PB.8377	27.3968	99.6973	1.8447	0.00045412	0.015254
PB.13006	2246.16	3978.8	0.82621	0.00045566	0.01527
PB.2943	660.351	1089.77	0.7261	0.00045555	0.01527
PB.7752	3905.71	5859.71	0.58565	0.00045596	0.01527
PB.3249	1758.91	2777.82	0.65779	0.00045744	0.015304
PB.2615	30769	22171.1	-0.47278	0.00045842	0.015322
PB.12944	605.164	327.284	-0.89015	0.00045895	0.015324
PB.2200	6706.87	12762.2	0.92855	0.00045966	0.015333
PB.8407	175.447	53.0124	-1.7241	0.0004643	0.015472
PB.11719	1483.15	874.253	-0.76208	0.00046716	0.01554
PB.8119	251.017	539.085	1.0964	0.00046728	0.01554
PB.14797	3548.19	5354.83	0.59423	0.00046854	0.015566
TEA004861	1210.59	736.631	-0.71859	0.0004701	0.015603
TEA030292	24.7455	87.9163	1.8234	0.00047099	0.015617
PB.8949	1865.02	1072.35	-0.79686	0.00047368	0.01569
PB.19661	288.38	77.5551	-1.8887	0.0004763	0.015761
PB.19279	876.403	1358.5	0.63054	0.00047825	0.015802
PB.9042	1055.17	339.91	-1.633	0.00047848	0.015802
PB.7768	1393.5	2651.99	0.93041	0.00048314	0.01594
TEA027329	405.428	724.707	0.83893	0.00048369	0.015943
PB.15292	1199.82	659.543	-0.86548	0.00048491	0.015951
PB.3450	2636.12	1852.1	-0.50886	0.0004849	0.015951
TEA011136	263.152	113.25	-1.2122	0.00048613	0.015976
PB.2259	14390.5	10671.1	-0.43132	0.00048782	0.016
PB.3907	190.725	351.194	0.87902	0.00048773	0.016
PB.8561	1073.27	533.294	-1.0114	0.00049142	0.016102
PB.17621	1804.65	1015.37	-0.83124	0.00049286	0.01612
PB.6012	3342.84	2350.42	-0.50874	0.00049293	0.01612
PB.19546	2031.01	1199.24	-0.76101	0.00049562	0.016192
TEA008317	245.058	440.425	0.84663	0.00049632	0.016199
PB.18608	584.992	315.442	-0.89308	0.00049849	0.016254
PB.1587	5476.69	3680.15	-0.57343	0.00050134	0.016327
PB.16172	477.806	221.903	-1.1104	0.00050172	0.016327
PB.1466	811.084	519.279	-0.64359	0.00050404	0.016387
PB.19640	2938.57	4450.14	0.59911	0.0005066	0.016438
TEA008087	468.081	911.362	0.96238	0.00050652	0.016438
PB.5413	194.642	608.557	1.6537	0.0005085	0.016483
PB.13174	258.77	96.9726	-1.417	0.00051029	0.01652
PB.15279	3020.18	1971.03	-0.6163	0.0005106	0.01652
PB.6024	116.589	253.502	1.1286	0.00051332	0.016591
PB.712	2029.68	2953.07	0.54127	0.00051621	0.016669
PB.12299	4.02726	88.7984	4.5025	0.00052255	0.016841
PB.14938	1196.6	761.832	-0.65133	0.00052247	0.016841
TEA026591	778.043	1485.52	0.92961	0.00053489	0.017222
PB.9606	638.937	1284.53	1.0039	0.00053644	0.017255
PB.7423	2670.35	4777.53	0.83808	0.00053827	0.017297
TEA016473	339.706	176.235	-0.94724	0.00054714	0.017565
TEA014063	12.0923	59.3681	2.3004	0.00054964	0.017629
PB.13035	23.9516	0	-7.1574	0.00055164	0.017675
PB.17921	3263.45	2211.13	-0.5612	0.00055214	0.017675
PB.12849	647.891	1314.68	1.0174	0.00055395	0.017704
PB.1723	5294.63	7322.51	0.46814	0.00055413	0.017704
PB.11730	202.918	370.484	0.87193	0.00055887	0.017839
PB.19295	953.155	543.248	-0.80987	0.00055961	0.017845
PB.14490	2403.57	3667.24	0.60845	0.00056103	0.017874
PB.2498	1505.02	1019.68	-0.56268	0.00056324	0.017927
PB.9625	1113.32	1704.02	0.61606	0.00056993	0.018122
PB.15843	3089.01	1945.03	-0.66758	0.00057155	0.018145
TEA020401	945.293	497.419	-0.92872	0.00057171	0.018145
PB.11099	10170	15318.7	0.59129	0.00057452	0.01821
TEA008502	20.025	81.3411	2.0035	0.00057486	0.01821
PB.3799	1029.36	1585.3	0.6229	0.00057762	0.018269
TEA002115	30.9955	109.756	1.8253	0.00057783	0.018269
PB.5119	2365.51	3360.92	0.50758	0.00058049	0.018336
PB.9383	369.294	193.822	-0.92989	0.00058357	0.018416
PB.4621	156.851	340.067	1.1263	0.00058559	0.018462
PB.16655	746.24	1195.46	0.67849	0.00058617	0.018463
PB.18179	2647.88	3655.62	0.46492	0.00059011	0.018569
PB.7154	198.076	370.297	0.90364	0.00059169	0.018602
PB.3343	2017.66	2863.68	0.50465	0.00060026	0.018851
TEA009855	129.877	43.507	-1.5849	0.00060133	0.018851
TEA015126	90.266	23.8781	-1.9261	0.00060087	0.018851
PB.16216	5284.32	8196	0.63261	0.00061062	0.019125
TEA020738	256.4	612.248	1.2632	0.00061216	0.019155
PB.10485	2763.48	1959.75	-0.49624	0.00061377	0.019169
PB.2540	4589.51	6453.3	0.49204	0.00061339	0.019169
PB.5115	853.144	1297.71	0.60374	0.00061569	0.019211
PB.632	384.493	722.701	0.91476	0.00061718	0.019222
TEA002976	1193.87	1826.8	0.61207	0.00061697	0.019222
PB.4497	667.776	369.256	-0.854	0.00062266	0.019375
PB.16956	279.124	746.64	1.4262	0.00062645	0.019456
TEA014736	122.341	43.4064	-1.4992	0.00062616	0.019456
PB.16654	446.193	706.824	0.66383	0.00062939	0.019529
PB.1216	613.083	1020.38	0.73867	0.00063189	0.019534
PB.6806	732.882	1468.32	0.99992	0.00063167	0.019534
PB.94	550.133	281.743	-0.96793	0.00063159	0.019534
TEA011910	181.315	75.9521	-1.2604	0.00063135	0.019534
PB.5574	190.477	72.8568	-1.382	0.00063538	0.019624
PB.14635	308.87	577.626	0.90941	0.00063601	0.019625
PB.15511	602.624	1428.08	1.2432	0.00064117	0.019766
PB.10750	577.017	353.584	-0.70659	0.0006424	0.019786
TEA009053	35.1656	110.92	1.6606	0.00064448	0.019831
PB.6211	1495.83	1021.78	-0.5502	0.00065378	0.020044
PB.7121	1661.26	3150.72	0.92172	0.00065218	0.020044
PB.859	531.389	313.557	-0.75991	0.00065319	0.020044
TEA008613	149.923	333.301	1.1435	0.00065275	0.020044
PB.12384	313.188	623.796	0.99291	0.00065618	0.020099
PB.3094	707.572	1077.34	0.60849	0.00065688	0.020102
PB.15283	1858.76	2712.22	0.54547	0.00065946	0.020162
PB.3950	427.649	718.71	0.74593	0.00066173	0.020198
TEA002150	13.4683	71.0665	2.447	0.00066186	0.020198
PB.2644	708.112	418.621	-0.7562	0.00066417	0.02025
PB.17471	955.197	1458.51	0.61265	0.00066724	0.020326
PB.14987	1435.31	2599.59	0.85882	0.00067153	0.020437
TEA000721	63.5414	158.781	1.3125	0.00067334	0.020474
PB.16192	2071.62	2867.76	0.46894	0.00067737	0.020567
TEA024541	668.671	1306.12	0.96813	0.00067764	0.020567
PB.11543	506.955	269.541	-0.91485	0.00067842	0.020572
PB.9294	2082.79	3233.36	0.63586	0.00067976	0.020594
PB.19601	2060.58	3275.04	0.66749	0.00068306	0.020672
PB.2305	1536.54	1056.98	-0.54055	0.00068421	0.020672
TEA014226	780.851	464.384	-0.74969	0.00068407	0.020672
PB.15565	4465.63	2978.8	-0.58408	0.00068712	0.020738
TEA016119	170.774	361.579	1.0743	0.00068762	0.020738
PB.10419	6689.49	4903.25	-0.44791	0.00068872	0.020753
TEA025360	512.025	209.893	-1.2899	0.0006907	0.020793
PB.18057	1121.63	593.554	-0.92026	0.00069503	0.020905
TEA010000	827.961	477.887	-0.79151	0.00069976	0.02099
TEA024525	73.3208	233.451	1.6544	0.00069947	0.02099
TEA032569	0	19.3772	6.6119	0.00069912	0.02099
PB.4616	768.234	211.758	-1.857	0.00070277	0.021062
PB.2959	1829.52	1104.13	-0.73014	0.00070924	0.021228
PB.5884	768.567	492.668	-0.64154	0.0007096	0.021228
PB.1449	3.75206	352.267	6.5586	0.00071137	0.021262
PB.3464	1126.03	762.658	-0.5618	0.00071645	0.021395
TEA007249	32.2391	116.066	1.856	0.00071758	0.021409
PB.3395	3156.92	4842.16	0.61737	0.00072342	0.021564
PB.19322	89.684	202.435	1.1662	0.00073034	0.021732
PB.2224	509.612	787.173	0.62636	0.00072972	0.021732
TEA016206	59.6148	12.7839	-2.2149	0.00073762	0.021929
PB.6821	1625	1134.38	-0.51805	0.00073902	0.021951
PB.11299	1856.49	3100	0.73829	0.00074724	0.022175
PB.7588	2133.3	1478.99	-0.52939	0.0007491	0.022211
PB.5414	1551.71	891.764	-0.79767	0.00075109	0.02225
PB.19397	528.028	901.927	0.77074	0.00075477	0.022315
PB.6279	81.7513	185.704	1.177	0.00075415	0.022315
PB.6409	2510.62	1747.23	-0.52336	0.00075529	0.022315
PB.4407	2792.95	3906.37	0.48364	0.00076074	0.022456
PB.15018	175.114	344.995	0.98261	0.00076199	0.022473
PB.12918	418.588	763.744	0.86242	0.00076719	0.022606
PB.13829	1461.28	888.072	-0.71773	0.00077258	0.022742
PB.5808	686.679	1087.27	0.66559	0.00077342	0.022742
PB.8576	4546.66	6104.69	0.4251	0.00077384	0.022742
TEA020259	115.795	233.543	1.0108	0.00078219	0.022967
PB.15939	346.955	815.531	1.2276	0.00078371	0.022992
PB.10532	903.85	1651.02	0.87224	0.00078536	0.02302
PB.11662	4785.18	2920.35	-0.71312	0.00079143	0.023177
PB.5343	17.649	0	-6.7038	0.00079517	0.023267
PB.16171	1375.85	1936.19	0.49293	0.00080445	0.023517
PB.2082	870.599	1376.54	0.66376	0.00080719	0.023577
PB.5138	2403.36	1318.37	-0.86755	0.00081023	0.023604
PB.5786	4272.62	8077.98	0.91943	0.00080904	0.023604
TEA011166	57.7201	162.531	1.4774	0.00080986	0.023604
PB.9861	904.33	1396.17	0.62859	0.0008121	0.023637
PB.4833	1806.79	3303.79	0.86953	0.0008172	0.023765
PB.5588	41146.6	30538.6	-0.43018	0.00082168	0.023854
PB.7832	411.942	828.992	1.0041	0.00082151	0.023854
PB.16005	7252.15	10101.7	0.47846	0.00082343	0.023884
PB.787	831.086	482.458	-0.78645	0.00082574	0.023909
TEA027735	391.018	189.188	-1.0455	0.00082506	0.023909
PB.5042	2458.31	1773.62	-0.47105	0.00082745	0.023938
PB.8603	805.295	400.487	-1.0074	0.00082903	0.023963
PB.1194	688.436	1029.34	0.58127	0.0008345	0.0241
PB.2096	4519.75	3081.07	-0.55343	0.00083841	0.024171
TEA027934	212.179	418.72	0.97525	0.00083815	0.024171
PB.10652	3102.97	4359.95	0.49117	0.00084611	0.024372
PB.13363	28880.2	40383.9	0.48369	0.00084831	0.024372
PB.852	141.351	416.291	1.5698	0.00084754	0.024372
TEA013535	599.702	1101.77	0.87335	0.00084802	0.024372
PB.14538	4615.21	7444.58	0.6905	0.00085102	0.024429
PB.12689	1173.33	733.032	-0.68062	0.00085219	0.024442
PB.8716	1219.12	813.719	-0.58399	0.00085508	0.024503
PB.9372	1522.33	3277.08	1.1077	0.00085641	0.024521
TEA004163	884.381	1982.21	1.1667	0.00085809	0.024548
TEA020046	568.218	1100.81	0.95798	0.00086015	0.024585
PB.10523	1453.18	2048.3	0.49501	0.00086459	0.024682
PB.7411	2347.72	4056.81	0.78789	0.00086501	0.024682
TEA003164	0.693264	2553.59	11.99	0.00087466	0.024936
PB.11007	309.081	549.956	0.82683	0.00088191	0.025121
PB.11714	1262.25	1905.57	0.59557	0.00088308	0.025133
PB.8121	352.435	744.652	1.0848	0.00088405	0.025139
TEA007055	210.168	101.703	-1.0464	0.00088634	0.025183
TEA031192	2163.05	3201.04	0.56522	0.00089036	0.025276
TEA023241	27.5291	115.367	2.0621	0.0008917	0.025292
PB.17686	504.024	307.888	-0.71106	0.00089451	0.02535
PB.13712	8674.5	12175.7	0.48949	0.00089753	0.025393
TEA025596	127.776	332.904	1.377	0.00089752	0.025393
PB.9698	75.0727	174.729	1.2137	0.00089852	0.025399
PB.10694	5003.63	6947.8	0.47351	0.00090384	0.025528
PB.10716	545.169	296.198	-0.88323	0.00091046	0.025685
PB.15566	4224.29	2562.72	-0.72146	0.00091247	0.025685
PB.418	1670.7	1174.31	-0.50888	0.0009125	0.025685
PB.8233	2330.72	1519.7	-0.61804	0.00091218	0.025685
PB.11236	231.336	103.296	-1.167	0.00091463	0.025724
PB.16113	550.504	855.212	0.63792	0.00091567	0.025731
PB.6810	3715.65	2569.77	-0.53134	0.00091813	0.025779
PB.1310	2191.54	1156.11	-0.92355	0.00092222	0.025807
PB.17861	4062.65	6374.02	0.65036	0.00092208	0.025807
PB.3593	883.252	1382.9	0.64951	0.00092022	0.025807
TEA033126	39.9072	117.769	1.5492	0.00092107	0.025807
PB.13740	1260.78	2190.66	0.79533	0.00092507	0.025843
TEA015505	235.829	419.23	0.83531	0.00092471	0.025843
PB.7312	2509.45	1689.22	-0.57198	0.00092612	0.025851
TEA007519	784.231	393.426	-0.9969	0.00092705	0.025855
PB.3314	1619.03	2645.25	0.70719	0.00093039	0.025904
PB.6319	3407.55	2452.9	-0.47421	0.00093113	0.025904
PB.9443	5123.27	3097.46	-0.72653	0.00093067	0.025904
PB.3998	2141.28	3116.73	0.54087	0.00093356	0.02595
TEA027175	100.898	215.151	1.098	0.00093634	0.026005
PB.1405	2.49786	82.7911	5.1326	0.00094345	0.026123
PB.2028	285.314	579.731	1.0201	0.0009437	0.026123
PB.253	29732.7	42686.9	0.52164	0.00094256	0.026123
TEA016732	42.8442	132.408	1.6067	0.00094211	0.026123
PB.524	68358.6	95557.7	0.48323	0.0009504	0.026286
PB.16077	883.32	1302.32	0.56092	0.00095278	0.026309
PB.818	782.64	1237.06	0.6634	0.00095257	0.026309
PB.108	652.518	415.246	-0.65262	0.00095391	0.026318
PB.5015	9642.57	18748.2	0.95951	0.0009555	0.026338
PB.7455	631.556	391.523	-0.69149	0.00095623	0.026338
PB.9106	647.321	386.99	-0.74466	0.000958	0.026365
TEA028440	1604.97	2577.13	0.68202	0.00096609	0.026566
PB.16470	1544.84	1084.52	-0.51007	0.00097344	0.026746
PB.14543	9303.7	13938.3	0.58283	0.00097676	0.026815
TEA032971	538.296	909.256	0.76054	0.00097978	0.026876
PB.19309	900.255	591.266	-0.60599	0.00099457	0.027253
PB.3056	2495.53	3439.53	0.46254	0.00099517	0.027253
PB.15338	8.47258	144.662	4.1112	0.0010002	0.027284
PB.16974	772.786	1139.97	0.56226	0.0010004	0.027284
PB.18243	415.202	202.86	-1.0373	0.00099981	0.027284
PB.3891	2492.18	1684.52	-0.56534	0.00099947	0.027284
PB.4878	935.691	1432.73	0.61705	0.00099777	0.027284
PB.17300	11322.2	15122.2	0.41758	0.0010045	0.027374
PB.11690	1293.34	765.898	-0.75794	0.0010076	0.027386
PB.18455	11986.6	16292.1	0.4429	0.001006	0.027386
TEA008224	1338.21	2165.35	0.69325	0.0010082	0.027386
TEA015263	464.571	254.894	-0.86944	0.0010077	0.027386
TEA015295	211.523	383.049	0.86123	0.001011	0.027439
TEA016849	184.782	82.779	-1.1628	0.0010132	0.027477
TEA008841	716.532	421.88	-0.76277	0.0010149	0.027499
PB.17088	8579.23	6170.92	-0.47524	0.0010196	0.027583
TEA019326	325.603	149.431	-1.1232	0.0010189	0.027583
PB.12998	171.525	332.677	0.95554	0.0010236	0.027669
PB.10890	5585.93	3897.29	-0.51966	0.0010258	0.027679
PB.12775	314.686	513.318	0.70728	0.0010265	0.027679
PB.16045	651.55	987.393	0.59904	0.001025	0.027679
TEA015237	418.959	166.5	-1.3358	0.0010322	0.027812
PB.18374	439.605	932.155	1.0896	0.0010385	0.027937
TEA008904	742.863	1269.53	0.76975	0.0010379	0.027937
PB.15086	721.722	436.202	-0.72895	0.001042	0.027986
PB.8389	4136.03	2942.45	-0.4918	0.001042	0.027986
PB.15772	2032.31	3267.89	0.68377	0.0010489	0.028147
PB.12063	225.319	113.383	-0.99052	0.0010665	0.028597
PB.14687	507.263	298.854	-0.76129	0.0010706	0.028684
PB.14326	897.73	530.986	-0.75874	0.0010719	0.028695
PB.9134	5171.79	3477.75	-0.57311	0.0010757	0.028774
PB.6677	3240.06	4621.73	0.51322	0.0010852	0.028982
TEA008966	170.07	70.714	-1.2716	0.0010846	0.028982
PB.17283	968.702	1390.14	0.52115	0.0010911	0.029111
PB.3925	406.846	643.95	0.66347	0.0010918	0.029111
PB.10201	7990.79	12158.1	0.6059	0.0010955	0.029173
TEA032219	114.461	262.839	1.1889	0.0010959	0.029173
PB.1906	1188.32	2063.6	0.79833	0.0010975	0.029181
PB.6283	863.605	486.496	-0.83059	0.0010979	0.029181
TEA026511	463.879	861.81	0.89632	0.0011026	0.029271
TEA029553	792.149	493.047	-0.68435	0.0011031	0.029271
PB.1689	1025.17	1606.11	0.64786	0.0011042	0.029277
PB.517	3951.47	5362.87	0.44094	0.001105	0.029277
PB.4624	1580.55	1092.06	-0.53231	0.0011074	0.029317
TEA015017	48.9512	132.861	1.426	0.0011111	0.02939
PB.13612	2240.15	3861.63	0.78693	0.0011164	0.029508
PB.12367	897.467	1893.29	1.0742	0.0011235	0.029649
PB.5934	10.981	52.6922	2.2641	0.0011234	0.029649
TEA026583	1105.17	625.568	-0.82159	0.0011252	0.029671
PB.13701	6477.84	4643.96	-0.48039	0.0011341	0.02988
PB.3042	195.979	66.9461	-1.5519	0.001147	0.030197
PB.11167	1576.44	2300.83	0.54498	0.0011494	0.030235
PB.16103	1574.77	1077.32	-0.54735	0.0011556	0.030375
PB.19241	2607.59	3521.1	0.43323	0.0011608	0.030487
PB.1120	1815.38	1129.87	-0.68351	0.0011737	0.030797
PB.1946	2340.31	3212.82	0.45653	0.0011744	0.030797
TEA003131	498.383	256.459	-0.95856	0.0011836	0.031013
TEA007800	78.8775	216.111	1.438	0.0011994	0.031362
TEA027805	88.6628	24.881	-1.8257	0.0011997	0.031362
TEA029675	457.115	807.692	0.81903	0.001198	0.031362
PB.6892	1229.18	1965.38	0.67935	0.0012007	0.031364
TEA011682	1.5294	780.805	8.9898	0.0012024	0.031383
PB.2102	1213.68	1773.51	0.5459	0.0012037	0.031393
TEA031894	21.5544	87.1329	1.9992	0.0012054	0.031411
PB.16946	1519.35	956.615	-0.66761	0.0012072	0.031433
PB.8344	2892.69	5868.97	1.0212	0.0012279	0.031949
PB.8365	341.479	554.097	0.70142	0.0012314	0.03199
TEA005972	786.308	1317.33	0.74764	0.0012312	0.03199
PB.8850	743.07	480.172	-0.63156	0.0012326	0.031995
PB.14377	1982.83	1423.58	-0.47845	0.0012385	0.032124
PB.14078	1299.74	816.031	-0.67339	0.0012404	0.032147
PB.3720	14951.8	19670.2	0.39578	0.0012428	0.032186
TEA002875	1519.36	1005.51	-0.59401	0.0012448	0.032211
TEA006038	79.0098	204.363	1.3553	0.0012495	0.032308
PB.17646	1200.55	808.884	-0.56988	0.0012513	0.032331
PB.16828	825.235	525.007	-0.65274	0.0012528	0.032345
PB.10664	318.85	602.487	0.9131	0.0012559	0.032399
TEA002088	822.334	534.252	-0.62384	0.0012572	0.032407
PB.6040	1673.98	2521.87	0.59243	0.0012599	0.032452
PB.18700	155.194	348.036	1.1592	0.001263	0.032507
PB.3118	566.937	962.371	0.76714	0.0012667	0.032577
PB.9542	714.661	389.902	-0.8774	0.0012685	0.032597
PB.11651	1148.27	1654.75	0.52727	0.0012704	0.032621
PB.6743	201.023	364.441	0.85616	0.0012729	0.03266
PB.7883	363.769	574.444	0.65936	0.0012797	0.032811
PB.7534	2180.37	3029.32	0.47507	0.0012835	0.032881
PB.7022	774.913	450.112	-0.78292	0.0012932	0.033083
TEA010480	404.866	190.242	-1.0944	0.0012933	0.033083
PB.19411	648.972	982.332	0.59569	0.0013009	0.033252
TEA023384	177.209	66.9824	-1.4102	0.0013043	0.033314
PB.12225	3134.23	4259.81	0.44287	0.0013063	0.033339
PB.1971	261.707	137.495	-0.9262	0.001308	0.033356
PB.18693	8607.48	4936	-0.80247	0.0013148	0.033505
PB.13354	3919.17	5857.75	0.57899	0.0013168	0.033514
PB.3283	12826.3	17537.6	0.4514	0.0013172	0.033514
PB.13501	1100.43	755.932	-0.54243	0.001321	0.033586
PB.9680	4127.57	6559.86	0.66914	0.0013304	0.033797
PB.12262	6712.5	9613.97	0.51805	0.0013441	0.034044
PB.18104	16706	11257.2	-0.56957	0.0013435	0.034044
PB.683	36317.6	26531.1	-0.45301	0.0013437	0.034044
TEA003241	13.7646	60.6086	2.1266	0.0013428	0.034044
PB.17952	968.341	2439.05	1.3349	0.0013559	0.034288
PB.723	1024.79	596.617	-0.78074	0.0013549	0.034288
PB.17929	525.291	947.341	0.84618	0.0013615	0.034404
PB.9872	9.8591	75.4063	2.97	0.0013709	0.034616
PB.8852	1145.15	2204.75	0.94741	0.0013757	0.03471
PB.6551	947.03	617.104	-0.61963	0.0013776	0.034732
PB.15424	1582.22	833.628	-0.9262	0.0013805	0.03478
TEA019573	80.2219	176.35	1.1298	0.0013931	0.03507
PB.12024	102.02	221.122	1.1189	0.0014	0.035217
PB.10361	2071.96	2987.45	0.52887	0.0014117	0.035457
PB.7686	987.963	2293.85	1.2174	0.0014114	0.035457
TEA008280	62.2766	151.213	1.2792	0.0014169	0.035561
PB.1865	586.299	358.089	-0.71396	0.0014182	0.035567
PB.11047	1543.2	1099.8	-0.48857	0.0014211	0.035615
TEA021195	921.442	1981.86	1.1073	0.0014262	0.035714
PB.607	96.2782	237.752	1.3152	0.0014319	0.035831
TEA028994	61.9007	185.596	1.5705	0.0014388	0.035977
PB.3992	1107.55	1774.66	0.68213	0.0014403	0.035988
PB.11213	1401.96	1983.49	0.50177	0.001447	0.036068
PB.2414	1830.6	2934.27	0.68229	0.0014468	0.036068
PB.4622	3814.22	2785.15	-0.45315	0.0014452	0.036068
TEA011423	2212.64	5020.37	1.1809	0.0014479	0.036068
PB.10040	2479.64	3741.73	0.59475	0.0014657	0.036486
TEA016646	620.084	266.339	-1.2205	0.0014702	0.036571
PB.18771	217.311	523.573	1.2603	0.0014733	0.036621
PB.18979	18695.3	13223.6	-0.49971	0.0014753	0.036634
PB.370	427.423	186.963	-1.19	0.0014761	0.036634
TEA014938	315.008	636.14	1.0091	0.0014952	0.037081
PB.1546	1440.41	914.832	-0.65673	0.0014968	0.037092
PB.9338	438.037	259.248	-0.75856	0.0014987	0.037113
PB.5870	1676	2845.4	0.76529	0.0015012	0.037147
PB.12764	1184.51	1715.2	0.53584	0.0015036	0.037178
PB.17139	1302.78	868.92	-0.58321	0.0015055	0.037199
PB.15763	154.316	288.575	0.8999	0.0015135	0.037339
PB.3299	480.193	215.932	-1.1567	0.0015133	0.037339
PB.11233	2119.67	2976.99	0.49092	0.001515	0.037351
PB.7826	14271.2	7312.19	-0.96495	0.0015193	0.037429
PB.16323	1357.7	1988.4	0.55111	0.0015222	0.037473
PB.6767	1634.05	2416.18	0.56284	0.0015275	0.037574
TEA000887	91.9547	228.511	1.3268	0.0015361	0.03773
TEA012074	257.373	128.662	-0.99822	0.0015355	0.03773
PB.1040	918.607	618.523	-0.57006	0.0015528	0.038112
PB.15953	468.027	263.03	-0.83505	0.0015562	0.038112
PB.16081	1370.2	958.943	-0.51536	0.0015543	0.038112
PB.8429	861.565	1393.94	0.69665	0.0015554	0.038112
TEA008286	395.05	234.866	-0.75069	0.0015574	0.038112
TEA015653	12.3675	113.331	3.2021	0.0015697	0.038387
TEA002990	756.722	1338.42	0.81922	0.0015726	0.038428
PB.14675	1550.24	981.482	-0.65976	0.0015824	0.038611
TEA015875	1341.17	893.943	-0.58603	0.0015816	0.038611
PB.155	439.155	724.413	0.72547	0.0015848	0.038632
TEA014734	456.798	257.444	-0.8292	0.0015855	0.038632
PB.2855	2642.98	4152.88	0.65098	0.0015971	0.038885
PB.7983	1472.89	2493.93	0.75785	0.0015984	0.038888
PB.14977	195.731	87.2437	-1.1645	0.0016015	0.038916
PB.7982	1240.9	1873.28	0.59304	0.0016018	0.038916
PB.4879	238.014	406.579	0.76881	0.0016211	0.039356
PB.16516	7618.18	4942.78	-0.62432	0.0016227	0.039366
PB.14284	584.446	337.055	-0.79745	0.0016293	0.039496
PB.8735	2594.58	1377.81	-0.91416	0.0016316	0.039523
TEA027151	198.615	355.673	0.84336	0.0016329	0.039526
PB.18519	73.8982	203.901	1.4786	0.0016366	0.039586
PB.11631	805.449	1264.38	0.65325	0.0016456	0.039776
TEA004702	236.941	118.017	-1.0013	0.0016517	0.039894
PB.1410	4813.02	9640.5	1.0027	0.0016569	0.039992
PB.2537	9908.64	14410.3	0.54059	0.0016582	0.039994
TEA002959	2086.23	1321.14	-0.66008	0.001664	0.040105
TEA009277	7.08605	42.5867	2.6112	0.0016675	0.04016
PB.14086	1529.34	1022.57	-0.58126	0.0016745	0.0403
PB.9909	3080.23	2075.84	-0.57031	0.0016894	0.040627
PB.13594	3076.62	4645.95	0.59561	0.0016908	0.040629
TEA004818	62.3399	199.129	1.6562	0.0016919	0.040629
PB.9580	1059.6	1506.32	0.50794	0.0016981	0.040727
TEA030151	840.82	549.412	-0.61202	0.0016984	0.040727
PB.2201	7603.79	12564.4	0.72492	0.0017049	0.040785
PB.3051	2134.1	2952.05	0.4672	0.0017057	0.040785
PB.4486	2907.69	4287.65	0.55952	0.0017045	0.040785
TEA032386	79.4759	17.4681	-2.1745	0.0017046	0.040785
PB.1792	9.45158	48.6444	2.366	0.0017121	0.04085
PB.6910	131.322	269.547	1.0441	0.0017118	0.04085
TEA030448	15.294	0	-6.5017	0.0017115	0.04085
PB.11376	114.366	269.38	1.2402	0.001716	0.040915
PB.15582	1900.16	2757.16	0.5365	0.0017232	0.041055
PB.8463	269.243	441.638	0.71427	0.0017255	0.041082
PB.14199	3924.82	5427.61	0.46833	0.0017357	0.041237
PB.6084	1913.33	1337.88	-0.51509	0.0017347	0.041237
TEA005767	560.792	848.313	0.59961	0.0017333	0.041237
PB.9164	1311.3	894.736	-0.55295	0.0017385	0.041274
PB.1333	1996.56	1453.45	-0.45832	0.0017398	0.041276
TEA015005	228.817	391.483	0.77341	0.0017418	0.041294
PB.2045	3979.56	2414.49	-0.72125	0.0017435	0.041303
PB.4651	2503.13	3471.35	0.47197	0.0017479	0.04138
TEA020545	505.108	801.219	0.66231	0.0017544	0.041503
PB.9578	870.921	1246.55	0.51839	0.0017601	0.04161
PB.1111	399.924	616.344	0.62346	0.001762	0.041625
PB.11783	664.087	1076.09	0.697	0.0017687	0.041752
PB.3899	1118.09	1830.52	0.70984	0.0017726	0.041816
PB.2665	1089.3	1586.41	0.54056	0.0017816	0.041999
PB.11675	806.627	1295.27	0.68031	0.0017883	0.04211
PB.4934	70995.7	40335.1	-0.81574	0.00179	0.04211
PB.6604	2308.09	3948.86	0.7756	0.0017902	0.04211
PB.19556	40.4365	108.58	1.4369	0.0017924	0.042134
TEA018229	323.021	660.816	1.0376	0.0017952	0.04217
PB.7506	15.2834	0	-6.4943	0.0017998	0.042249
TEA013430	211.305	503.499	1.2451	0.0018083	0.042417
PB.18375	336.404	535.662	0.66989	0.0018113	0.042458
PB.15173	1843.85	2837.7	0.6206	0.001813	0.042467
PB.3165	557.751	1247.43	1.1651	0.0018233	0.042678
PB.11710	495.178	1235.82	1.3234	0.0018288	0.042777
PB.5724	580.393	890.154	0.61603	0.0018385	0.042974
PB.10310	2277.91	1476.36	-0.62634	0.0018416	0.043017
PB.14557	610.415	359.467	-0.76354	0.0018468	0.043109
TEA028581	39.8756	116.291	1.5593	0.00185	0.043153
PB.13518	1060.89	1622.05	0.61317	0.0018561	0.043248
PB.8881	1871.57	2630.62	0.49217	0.0018567	0.043248
TEA003530	285.149	88.8829	-1.6852	0.0018707	0.043545
PB.16833	1031.49	1614.62	0.64391	0.0018744	0.043547
PB.2876	1505.44	1016.54	-0.56572	0.0018747	0.043547
TEA022355	110.36	42.8203	-1.3657	0.0018735	0.043547
PB.10640	1352.38	944.003	-0.51907	0.0018808	0.043635
PB.2245	1515.6	2114.22	0.47921	0.0018811	0.043635
PB.9390	670.925	1044.55	0.64187	0.0018836	0.043661
PB.16442	1112.85	721.425	-0.62585	0.0018897	0.043772
PB.11696	83.3498	204.423	1.3083	0.0018934	0.043828
TEA003157	1100.65	715.053	-0.6242	0.0018959	0.043855
PB.1289	1054.79	712.777	-0.56695	0.0018974	0.043859
PB.11431	316.734	521.647	0.72334	0.0019017	0.043925
TEA011916	184.485	326.996	0.82231	0.0019028	0.043925
TEA010836	180.231	82.2936	-1.127	0.0019049	0.043943
PB.11295	226.833	480.064	1.0899	0.0019112	0.044026
PB.18692	517.703	278.661	-0.89732	0.0019111	0.044026
PB.10340	705.2	440.204	-0.68111	0.001927	0.044358
TEA008202	260.892	521.255	0.9986	0.0019283	0.044359
PB.17394	926.737	541.343	-0.77454	0.0019459	0.044585
PB.7093	3777.06	5676.79	0.58861	0.0019462	0.044585
PB.9939	3125.72	2329.78	-0.42421	0.0019434	0.044585
TEA010461	38.468	124.776	1.7227	0.0019408	0.044585
TEA028470	852.609	1330.58	0.63941	0.0019425	0.044585
TEA032981	417.298	637.311	0.6105	0.0019444	0.044585
TEA004848	277.287	461.536	0.73641	0.0019531	0.044714
PB.4612	891.295	1407.77	0.65972	0.001957	0.044772
PB.13406	848.144	575.099	-0.55981	0.0019624	0.044865
PB.1102	1540.17	1085.08	-0.50483	0.0019713	0.04497
PB.1131	164.979	294.986	0.84129	0.0019711	0.04497
TEA017296	1458.8	2014.02	0.46547	0.0019713	0.04497
TEA019221	254.489	136.158	-0.90133	0.0019724	0.04497
TEA028510	1036.58	1464.66	0.49997	0.001974	0.044976
PB.10203	7340.91	10496	0.51621	0.001987	0.04524
TEA031639	559.368	832.782	0.57379	0.0019941	0.045373
TEA023179	662.383	990.285	0.58219	0.0020008	0.045493
TEA000861	31.8105	100.229	1.6782	0.0020089	0.045647
PB.10492	163.662	51.0892	-1.6797	0.002012	0.045685
PB.19106	357.34	733.399	1.0416	0.0020156	0.045737
TEA028500	722.119	464.595	-0.6385	0.0020185	0.045772
PB.5118	1915.71	3012.54	0.65326	0.0020208	0.045792
PB.3308	517.409	1032.41	1.0011	0.002024	0.045833
PB.2482	6448.43	4440.23	-0.53872	0.0020407	0.04615
TEA010243	105.671	221.533	1.0606	0.00204	0.04615
PB.11039	303.213	566.214	0.9053	0.0020431	0.046172
PB.16031	1780.85	1156.73	-0.62348	0.0020542	0.046359
PB.18676	1057.15	1790.29	0.76207	0.0020528	0.046359
PB.13250	1852.32	1342.58	-0.46429	0.0020584	0.046424
TEA004379	160.084	296.593	0.89661	0.0020641	0.04652
PB.12241	3813.25	2221.74	-0.77926	0.0020665	0.046543
PB.18236	826.488	1314.92	0.66758	0.0020712	0.046617
PB.1955	209.172	425.462	1.0174	0.0020747	0.046633
TEA024731	29.63	100.384	1.7363	0.0020739	0.046633
TEA015176	379.91	602.447	0.66412	0.0020786	0.04669
PB.14911	2283.61	1416.66	-0.6881	0.0020959	0.046969
PB.180	966.303	1435.06	0.56824	0.0020967	0.046969
PB.5558	199.055	341.185	0.77739	0.0020952	0.046969
PB.6730	2102.8	2896.16	0.46184	0.002095	0.046969
PB.10986	698.749	450.635	-0.63445	0.002106	0.047147
PB.6018	2383.26	3553.67	0.57637	0.0021086	0.047174
PB.5249	450.829	703.707	0.64594	0.0021134	0.047248
PB.14090	1712.69	1198.08	-0.51472	0.0021178	0.047252
PB.17712	965.374	1625.15	0.75254	0.0021171	0.047252
PB.9233	1947.85	1391.53	-0.48546	0.0021174	0.047252
PB.5384	8.74777	498.285	5.8427	0.0021233	0.04728
PB.6833	1128.32	1842.76	0.71017	0.0021231	0.04728
TEA032009	101.623	202.151	0.98903	0.0021228	0.04728
PB.1887	5346.85	3400.23	-0.65259	0.0021423	0.047639
TEA015991	2469.45	3629.75	0.55544	0.0021414	0.047639
PB.6507	1995.03	3155.95	0.66312	0.002145	0.047668
TEA027140	430.464	224.765	-0.94087	0.0021501	0.047748
PB.10950	20569.9	15248.8	-0.43192	0.0021556	0.047805
PB.3401	4680.29	3231.23	-0.53518	0.0021582	0.047805
TEA007801	0	26.5928	7.0673	0.0021574	0.047805
TEA012515	1269.28	842.706	-0.59087	0.0021587	0.047805
TEA032044	60.0224	152.317	1.3563	0.0021598	0.047805
TEA011302	589.103	336.124	-0.81241	0.0021638	0.047862
PB.18495	2037.85	1477.8	-0.46432	0.0021689	0.047944
TEA033355	229.997	117.651	-0.96408	0.0021947	0.048481
TEA016275	196.414	336.249	0.77554	0.0022018	0.048573
TEA030300	1708.35	1222.89	-0.48255	0.0022012	0.048573
PB.18777	638.415	420.434	-0.60195	0.0022113	0.048751
PB.8409	829.802	563.102	-0.55885	0.0022185	0.048876
PB.14182	98.4212	198.017	1.007	0.0022208	0.048895
PB.1243	519.631	843.882	0.70227	0.0022238	0.048929
TEA020470	244.439	450.162	0.87583	0.0022269	0.048966
PB.7401	1557.37	2122.85	0.44709	0.0022349	0.049109
PB.10402	4275.68	5652.13	0.40298	0.0022665	0.049643
PB.1492	3273.38	2397.63	-0.44968	0.0022647	0.049643
PB.18577	1210.18	851.7	-0.50719	0.0022643	0.049643
PB.5719	1052.15	1611.56	0.6152	0.0022632	0.049643
TEA025270	116.356	246.619	1.0809	0.0022667	0.049643
PB.11751	398.094	676.51	0.77003	0.002269	0.049662
PB.17682	24275.2	18498.1	-0.39204	0.0022721	0.049698

## Sheet: CK_S_vs_LN_S
gene_id	CK_S_readcount	LN_S_readcount	log2FoldChange	pval	padj
PB.9166	42657.8	210.288	-7.6651	6.453e-121	2.13e-116
PB.9035	1047.42	5312.47	2.3427	1.0754e-29	1.7748e-25
PB.13138	307.713	2994.81	3.2825	1.1629e-26	1.2795e-22
PB.9628	1179.1	11367	3.2693	3.7392e-24	3.0856e-20
TEA025821	90.1526	806.268	3.1611	2.689e-22	1.7752e-18
PB.10176	1294.88	6799.33	2.3928	9.8877e-22	5.4395e-18
PB.10912	6161.51	17537.8	1.5092	2.6989e-21	1.2726e-17
PB.11281	5360.83	1647.03	-1.7026	6.2741e-19	2.5887e-15
PB.10400	682.381	120.762	-2.4979	9.9003e-19	3.631e-15
PB.14399	189.7	1084.02	2.5157	2.6108e-18	8.6176e-15
PB.19557	507.359	1645.18	1.6972	2.9097e-18	8.7312e-15
PB.17875	376.958	1946.86	2.3692	5.0865e-17	1.3991e-13
PB.5077	60.5009	784.92	3.6943	1.9612e-16	4.9798e-13
PB.6281	3942.53	23078.8	2.5494	5.1272e-16	1.2089e-12
PB.5835	2148.62	779.224	-1.4632	7.3108e-16	1.5344e-12
TEA023497	12.3566	369.429	4.8924	7.4376e-16	1.5344e-12
TEA014287	19789	48407.3	1.2905	1.4422e-15	2.8003e-12
PB.14540	2186.83	5050.66	1.2076	3.2708e-15	5.998e-12
PB.14491	2441.72	6933.42	1.5056	4.9613e-15	8.619e-12
TEA001522	27.0006	278.457	3.3635	7.9354e-15	1.3097e-11
PB.10412	2730.31	894.963	-1.6092	1.161e-14	1.8249e-11
PB.8243	5963.85	2623.48	-1.1847	2.7511e-14	4.1276e-11
PB.775	50.7042	686.464	3.761	4.9252e-14	7.0683e-11
TEA005552	4114.81	8684.33	1.0776	6.1575e-14	8.4687e-11
PB.7119	8458.51	22152.5	1.389	1.1672e-13	1.541e-10
TEA002067	378.766	0	-11.038	1.2347e-13	1.5675e-10
PB.16796	6698.79	3101.33	-1.111	1.6508e-13	2.0181e-10
PB.16574	1484.34	306.054	-2.2785	2.4315e-13	2.8337e-10
TEA019276	349.445	0	-10.922	2.4896e-13	2.8337e-10
PB.8152	3434.65	9699.16	1.4977	3.2394e-13	3.5642e-10
PB.14252	3550.2	1377.91	-1.3653	3.5569e-13	3.7873e-10
TEA016732	85.304	543.477	2.6695	3.9629e-13	3.9639e-10
TEA019332	315.149	1526.41	2.2767	3.9014e-13	3.9639e-10
PB.3844	546.619	1785.79	1.7083	6.9645e-13	6.7613e-10
PB.3304	1360.05	378.684	-1.845	1.2602e-12	1.1885e-09
PB.3014	206.027	767.826	1.8972	3.0413e-12	2.7886e-09
TEA018455	253.65	0	-10.46	3.9697e-12	3.5414e-09
TEA009160	491.552	1379.87	1.4894	4.7287e-12	4.1075e-09
PB.5342	2879.95	5890.8	1.0324	5.424e-12	4.5907e-09
TEA017927	221.889	776.038	1.8063	5.7229e-12	4.7225e-09
PB.17166	893.896	2374.41	1.4096	6.0729e-12	4.8891e-09
PB.5423	406.311	88.587	-2.1972	6.606e-12	5.1917e-09
PB.1140	510.2	1502.55	1.5579	7.3653e-12	5.5254e-09
PB.18336	3799.94	8372.43	1.1397	7.3033e-12	5.5254e-09
PB.4516	791.552	2047.17	1.3707	8.9586e-12	6.5713e-09
PB.7176	1714.54	640.366	-1.4206	9.6097e-12	6.8956e-09
PB.18979	10444.2	20743.7	0.98997	1.0293e-11	7.2288e-09
TEA021985	4.08798	158.822	5.2934	1.2596e-11	8.662e-09
TEA009170	12.6304	174.286	3.7894	1.7436e-11	1.1746e-08
PB.3036	3259.33	1537.42	-1.0841	2.3378e-11	1.5433e-08
PB.8438	1043.37	402.48	-1.3743	4.5036e-11	2.9148e-08
PB.10425	890.883	1976.18	1.1494	4.606e-11	2.9237e-08
PB.8843	634.199	2461.25	1.9568	4.9692e-11	3.0948e-08
PB.3936	81.9131	594.543	2.8618	5.5422e-11	3.3877e-08
PB.18458	4258.42	9455.09	1.1508	6.2252e-11	3.736e-08
PB.2683	6536.81	3356.67	-0.96154	6.9358e-11	4.0691e-08
PB.9669	1891.66	616.466	-1.6173	7.0267e-11	4.0691e-08
PB.2990	5497.38	13528.3	1.2991	8.4293e-11	4.7971e-08
PB.3235	1293.57	2953.77	1.191	1.1039e-10	6.1759e-08
PB.16086	1002.58	309.823	-1.6946	1.2741e-10	7.0093e-08
PB.11068	127.498	570.989	2.1619	1.5591e-10	8.4368e-08
PB.17711	10205.4	3490.25	-1.5479	1.6677e-10	8.8787e-08
PB.16176	64.1602	317.919	2.3078	1.7812e-10	9.2202e-08
PB.6436	1983.28	4400.36	1.1497	1.7877e-10	9.2202e-08
PB.9286	14829	30576.8	1.044	1.8384e-10	9.3358e-08
PB.6954	545.004	1351.68	1.3107	1.9186e-10	9.5953e-08
TEA030244	639.038	1808.27	1.5003	2.0206e-10	9.9546e-08
TEA004360	2150.27	5632.16	1.3892	2.0577e-10	9.9885e-08
PB.8160	473.28	1648.39	1.8002	2.31e-10	1.1051e-07
PB.1710	4026.29	1671.55	-1.2684	2.9912e-10	1.4105e-07
PB.15450	439.787	1358.59	1.6268	3.5953e-10	1.6483e-07
PB.6133	1755.25	709.226	-1.3075	3.588e-10	1.6483e-07
PB.5734	5069.24	9428.38	0.89526	4.9867e-10	2.2548e-07
TEA017875	163.948	933.536	2.5108	5.8936e-10	2.6288e-07
PB.62	1818.41	4011.45	1.1415	7.8769e-10	3.4667e-07
PB.16204	7825.22	4155.36	-0.91318	8.6976e-10	3.7775e-07
PB.5285	3507.55	10299.3	1.5539	9.0476e-10	3.8785e-07
PB.13758	342.064	931.051	1.4445	9.3669e-10	3.9639e-07
TEA022560	59.6131	317.051	2.4122	1.2795e-09	5.3459e-07
PB.2758	3491.99	1486.36	-1.2324	1.5428e-09	6.3126e-07
PB.30	266.277	878.014	1.7218	1.5491e-09	6.3126e-07
PB.6701	94.3305	456.237	2.2757	1.8092e-09	7.2826e-07
PB.19162	411.747	1172.6	1.5097	2.0125e-09	8.0035e-07
TEA025574	9.61007	129.9	3.7602	2.047e-09	8.0439e-07
PB.10605	71.0846	338.741	2.253	2.209e-09	8.5781e-07
PB.8118	27043.9	53959.9	0.99657	3.2718e-09	1.2558e-06
TEA012250	0	115.937	9.2908	3.4696e-09	1.3164e-06
PB.16956	713.017	1565.73	1.1349	4.164e-09	1.5619e-06
PB.18186	6189.63	14916.3	1.269	4.2592e-09	1.5796e-06
PB.18942	2755.98	5514.57	1.0008	5.0513e-09	1.8526e-06
PB.13627	4072.12	1966.93	-1.0497	5.1103e-09	1.8536e-06
PB.3165	17149	49604.3	1.5323	5.5574e-09	1.9939e-06
TEA005071	1658.51	455.132	-1.8657	5.6751e-09	2.0142e-06
PB.15138	1405.56	565.575	-1.3131	6.0559e-09	2.1041e-06
TEA026434	115.871	397.813	1.78	6.0103e-09	2.1041e-06
PB.1040	1480.58	653.489	-1.1798	6.3835e-09	2.1949e-06
PB.14382	748.132	1616.7	1.1117	7.3165e-09	2.4897e-06
PB.12447	2941.51	1368.04	-1.1044	8.0466e-09	2.6297e-06
PB.15460	1189.57	2376.42	0.99828	7.9901e-09	2.6297e-06
PB.9126	2465.69	849.693	-1.5368	7.977e-09	2.6297e-06
TEA028287	103.089	0	-9.1608	7.8431e-09	2.6297e-06
PB.12275	6.52887	111.472	4.0925	8.484e-09	2.6757e-06
PB.1904	22959.2	42897.2	0.90181	8.5115e-09	2.6757e-06
PB.8283	61881.6	20205.9	-1.6147	8.3998e-09	2.6757e-06
TEA008819	2872.54	6222.7	1.1151	8.3047e-09	2.6757e-06
PB.14635	1193.87	2518.87	1.0769	8.8274e-09	2.7231e-06
PB.434	157.729	1078.16	2.7733	8.7967e-09	2.7231e-06
TEA003727	784.212	2669.38	1.7669	9.2231e-09	2.8189e-06
PB.16635	1601.61	480.173	-1.7382	1.0168e-08	3.0791e-06
PB.375	1968.61	4104.58	1.0599	1.1291e-08	3.3881e-06
PB.5744	211.82	603.622	1.5113	1.1429e-08	3.3988e-06
PB.2056	3488.73	6679.52	0.93712	1.2294e-08	3.6234e-06
PB.17127	983.392	2304.74	1.2286	1.3557e-08	3.96e-06
TEA026425	1454.26	3389.06	1.2206	1.4473e-08	4.1906e-06
PB.12770	4577.02	8108.5	0.82505	1.5092e-08	4.3319e-06
PB.3288	7586.54	4175.56	-0.86148	1.748e-08	4.9739e-06
PB.16220	2184.73	4933.64	1.1751	1.8413e-08	5.1945e-06
PB.2560	1235.49	3054.58	1.306	2.1709e-08	6.0726e-06
PB.1448	1766.17	850.115	-1.0548	2.4745e-08	6.8638e-06
PB.10986	501.588	154.456	-1.6994	2.5747e-08	7.0822e-06
PB.8520	1498.12	2851.21	0.9285	2.7479e-08	7.496e-06
PB.4572	3735.34	1385.09	-1.4312	2.9455e-08	7.9045e-06
TEA022767	166.118	552.381	1.7343	2.9382e-08	7.9045e-06
PB.1343	372.386	1306	1.8103	3.1e-08	8.169e-06
TEA025155	183.386	517.295	1.4965	3.1183e-08	8.169e-06
TEA029329	188.85	565.036	1.5803	3.1076e-08	8.169e-06
TEA002340	1069.57	3277.59	1.6153	3.4588e-08	8.9896e-06
PB.10716	823.95	300.281	-1.456	3.6398e-08	9.3861e-06
TEA001629	152.604	22.0446	-2.7915	3.9095e-08	1.0003e-05
TEA020688	72.7662	525.089	2.8489	4.6051e-08	1.1693e-05
TEA001184	279.314	1113.1	1.9938	4.8421e-08	1.2201e-05
TEA016992	528.558	133.489	-1.9845	5.274e-08	1.3188e-05
PB.2033	677.672	2016.93	1.5731	5.3815e-08	1.3356e-05
PB.12078	1014.2	403.343	-1.33	5.5212e-08	1.36e-05
PB.3997	2197.28	4869.69	1.148	5.6482e-08	1.381e-05
PB.7200	2401.62	4619.52	0.94366	5.797e-08	1.407e-05
PB.4116	1055.53	418.379	-1.3348	6.6208e-08	1.5952e-05
PB.14010	10250.3	5942.42	-0.78652	6.8463e-08	1.6376e-05
PB.14336	2521.35	1075.11	-1.2296	6.9532e-08	1.6512e-05
TEA009166	15.6812	184.088	3.5559	7.0294e-08	1.6573e-05
PB.16121	817.173	1603.72	0.97271	7.0862e-08	1.6589e-05
PB.3225	456.433	129.936	-1.8126	7.8288e-08	1.8198e-05
PB.492	1655.39	828.174	-0.99904	8.5602e-08	1.9759e-05
TEA032708	75.084	430.877	2.5186	9.3439e-08	2.1418e-05
TEA031807	3.63023	141.445	5.304	9.7901e-08	2.2286e-05
PB.4135	3891.17	6860.35	0.81807	1.0241e-07	2.3153e-05
PB.16519	7022.24	12866.4	0.87356	1.087e-07	2.4408e-05
PB.18208	27.5496	191.303	2.794	1.2213e-07	2.7238e-05
PB.15591	222.192	891.042	2.0042	1.2687e-07	2.8106e-05
PB.19279	281.407	837.127	1.5736	1.305e-07	2.8717e-05
TEA025029	2347.76	4161.52	0.82585	1.3462e-07	2.9427e-05
PB.2283	0.488178	138.642	8.1078	1.3703e-07	2.957e-05
TEA015535	4.05755	84.6516	4.3896	1.3706e-07	2.957e-05
PB.19051	1941.43	3971.94	1.0326	1.4295e-07	3.064e-05
PB.11878	195.588	738.323	1.9168	1.4439e-07	3.0749e-05
TEA031343	0	114.945	9.2787	1.5118e-07	3.1988e-05
PB.13235	43.1381	237.342	2.4626	1.5343e-07	3.2258e-05
PB.166	1832.28	3450.9	0.91345	1.7428e-07	3.6068e-05
PB.17578	1758.54	692.658	-1.3443	1.7592e-07	3.6068e-05
PB.4401	9656.6	20209.5	1.0654	1.7541e-07	3.6068e-05
TEA017919	378.153	910.336	1.2675	1.7425e-07	3.6068e-05
PB.3524	2803.71	1163.68	-1.2686	1.7761e-07	3.6189e-05
PB.12697	372.112	829.638	1.1569	1.8005e-07	3.6461e-05
PB.15194	2520.9	4483.44	0.83068	1.8363e-07	3.6958e-05
PB.14528	346.153	810.015	1.2262	1.8903e-07	3.7816e-05
PB.10620	8306.42	14972.2	0.84996	2.0194e-07	3.9913e-05
PB.13787	71.328	0	-8.629	2.0074e-07	3.9913e-05
PB.15032	1508.15	478.759	-1.6552	2.2342e-07	4.3897e-05
PB.7811	706.017	1885.32	1.4174	2.2561e-07	4.4065e-05
PB.13158	248.246	649.823	1.3889	2.3454e-07	4.5327e-05
PB.2156	5023.57	8743.24	0.79948	2.3482e-07	4.5327e-05
PB.4843	575.666	1209.64	1.0713	2.4312e-07	4.6657e-05
PB.11419	6380.92	11381.9	0.83491	2.4507e-07	4.6759e-05
TEA004541	123.653	417.234	1.7538	2.5767e-07	4.888e-05
PB.13733	252.368	605.706	1.263	2.6846e-07	5.0637e-05
PB.14197	695.78	1357.37	0.96406	2.7305e-07	5.1209e-05
PB.7973	779.645	343.431	-1.1826	2.8469e-07	5.3091e-05
PB.6009	2410.95	1325.33	-0.86323	3.0418e-07	5.6407e-05
PB.9747	3488.93	1871.88	-0.89833	3.6511e-07	6.7327e-05
TEA018463	13.5155	157.438	3.5398	3.8075e-07	6.982e-05
PB.18478	341.724	0	-24.254	4.0059e-07	7.3053e-05
PB.8015	6182.31	11049	0.83765	4.1747e-07	7.5713e-05
TEA007478	940.436	2270.56	1.2716	4.4086e-07	7.9519e-05
PB.7354	1023.95	2921.19	1.5122	4.6848e-07	8.4041e-05
PB.6164	564.286	222.881	-1.3398	4.7106e-07	8.4048e-05
PB.3535	3039.06	5181.32	0.76964	4.9005e-07	8.6965e-05
PB.2932	1057.18	2145.33	1.0212	4.9432e-07	8.7254e-05
PB.19132	121.092	489.329	2.0134	5.4524e-07	9.573e-05
PB.4154	739.614	308.516	-1.2613	5.5645e-07	9.7182e-05
PB.10622	1852.06	5199.82	1.4892	6.2664e-07	0.00010869
PB.4414	309.607	0	-23.84	6.2895e-07	0.00010869
TEA013594	278.938	718.068	1.3647	6.332e-07	0.00010886
PB.3778	1004.64	375.261	-1.4203	6.4946e-07	0.00011107
PB.13259	8203.95	3056.37	-1.4244	6.6812e-07	0.00011309
PB.6487	806.751	2288.76	1.5047	6.6513e-07	0.00011309
PB.3086	1069.99	2054.71	0.94137	6.7462e-07	0.00011361
PB.11947	8080.24	4785.1	-0.75588	7.4275e-07	0.00012445
TEA016380	388.704	1160.55	1.5786	7.5397e-07	0.00012569
PB.11977	14100.7	7672.68	-0.87794	7.7856e-07	0.00012849
TEA004163	774.644	1680.92	1.1176	7.7673e-07	0.00012849
PB.9183	3869.51	9796.66	1.3402	7.917e-07	0.00013001
PB.2305	3169.71	1631.9	-0.95767	8.2086e-07	0.00013413
PB.15511	877.944	2197.11	1.3235	8.6155e-07	0.00014009
PB.8506	1157.8	377.533	-1.6171	9.2154e-07	0.00014911
PB.4651	4467.98	2627.19	-0.76605	9.3267e-07	0.00015017
PB.4308	128.107	400.073	1.642	9.5252e-07	0.00015262
PB.5261	621.495	1266.29	1.0265	9.8053e-07	0.00015635
TEA027555	1027.78	2183.94	1.0871	9.9851e-07	0.00015846
PB.14082	2973.54	1216.33	-1.2895	1.0087e-06	0.0001593
TEA004542	41.2463	241.187	2.5509	1.0423e-06	0.00016384
PB.12685	2195.78	1182.58	-0.89273	1.0659e-06	0.00016674
PB.15383	472.824	960.104	1.0218	1.0727e-06	0.00016702
PB.3067	0	626.32	23.334	1.0794e-06	0.00016727
PB.13444	4989.13	2757.74	-0.85524	1.1153e-06	0.00017203
PB.11088	58.2412	258.613	2.15	1.1375e-06	0.00017463
TEA013366	161.147	618.866	1.9412	1.1435e-06	0.00017474
PB.16786	879.565	1810.12	1.0413	1.1533e-06	0.00017543
PB.8636	2381.33	1340.72	-0.82878	1.1781e-06	0.00017839
PB.378	59.2784	230.064	1.9559	1.2624e-06	0.00019027
PB.7383	1470.23	737.929	-0.99429	1.2684e-06	0.00019031
PB.869	410.738	843.475	1.0381	1.4179e-06	0.00021177
PB.3450	1727.01	858.394	-1.0088	1.5243e-06	0.00022664
PB.13422	5174.87	2761.75	-0.90588	1.5587e-06	0.00022969
PB.2016	5516.32	1971.29	-1.4845	1.5568e-06	0.00022969
TEA007508	1783.07	3033.08	0.76647	1.5999e-06	0.00023448
TEA008216	589.909	1236.11	1.0676	1.6054e-06	0.00023448
PB.13954	99.9466	387.237	1.9535	1.6946e-06	0.00024642
PB.1358	3979.45	2009.55	-0.98582	1.7682e-06	0.00025549
PB.17778	353.013	115.295	-1.6138	1.7725e-06	0.00025549
TEA031212	135.214	402.737	1.5747	1.808e-06	0.00025947
PB.17084	3652.53	6852.73	0.90769	1.9122e-06	0.00027323
PB.7684	0	195.476	22.758	1.9754e-06	0.00028105
PB.3431	971.212	1737.34	0.83899	2.0035e-06	0.00028382
PB.10432	7663.17	4218.47	-0.86119	2.2063e-06	0.00031122
PB.18297	463.725	164.779	-1.4922	2.244e-06	0.00031519
PB.15374	7192.62	3753.72	-0.93813	2.3406e-06	0.00032737
TEA032859	0	51.3175	8.1151	2.4434e-06	0.0003403
PB.6630	788.076	1606.08	1.0268	2.7095e-06	0.00037578
PB.10882	507.758	206.892	-1.2953	2.8211e-06	0.00038962
TEA015323	8.90891	118.188	3.7221	2.834e-06	0.00038978
PB.3440	1150.14	2235.56	0.95875	2.8706e-06	0.00039154
PB.4372	375.281	1642.04	2.1297	2.8676e-06	0.00039154
PB.8663	598.272	1146.96	0.93913	3.0496e-06	0.00041424
PB.12930	479.63	1064.37	1.1497	3.1673e-06	0.00042847
PB.16640	2838.11	1184.03	-1.2611	3.204e-06	0.00043166
PB.8582	6391.3	10522.7	0.71931	3.5376e-06	0.00047467
PB.8183	4913.04	2337.64	-1.0715	3.6239e-06	0.00048429
TEA002972	6.10154	90.0068	3.8894	3.6804e-06	0.00048985
PB.17730	2515.09	4599.64	0.87079	3.6954e-06	0.00048986
PB.3449	69.0724	311.148	2.1703	3.778e-06	0.00049882
PB.5340	5566.47	2381.96	-1.2246	3.8222e-06	0.00050264
PB.11984	3316.92	965.398	-1.7805	4.0332e-06	0.00052829
PB.17259	4593.71	1273.16	-1.8511	4.0861e-06	0.0005331
TEA030437	161.573	32.9253	-2.2961	4.1999e-06	0.00054579
TEA013377	1036.96	1871.59	0.85172	4.4503e-06	0.00057606
PB.4454	1005.41	2872.66	1.5143	4.5482e-06	0.00058643
PB.11858	2704.67	1309.51	-1.0463	4.6582e-06	0.00059828
PB.14304	4815.89	10272	1.0928	4.7307e-06	0.00060523
PB.12155	929.987	1824.11	0.97216	4.8103e-06	0.00061304
PB.6238	1043.52	548.953	-0.92667	4.8683e-06	0.00061568
TEA018812	79.9022	0.498662	-7.3491	4.8534e-06	0.00061568
PB.17608	303.806	709.591	1.2238	4.9268e-06	0.00062071
TEA020742	195.833	498.516	1.3485	5.0319e-06	0.00063154
PB.3788	286.783	646.871	1.1731	5.2759e-06	0.00065965
PB.8272	2874.41	1346.67	-1.0939	5.3636e-06	0.00066808
PB.14332	340.659	703.287	1.0458	5.5329e-06	0.00068658
PB.13515	4819.97	8034.5	0.73719	6.022e-06	0.00074447
TEA005753	38.0447	166.99	2.1324	6.1123e-06	0.00075282
PB.5951	1655.24	939.048	-0.81784	6.2192e-06	0.00076313
PB.12397	2060.73	776.897	-1.4072	6.2857e-06	0.00076843
PB.13644	30861	61888.9	1.0039	6.3612e-06	0.0007748
PB.7048	11509.5	5974.95	-0.9458	6.5433e-06	0.00079405
PB.5376	1203.24	2317.33	0.94531	6.5751e-06	0.00079498
TEA027478	801.64	1687.7	1.0741	6.7503e-06	0.00081319
PB.10968	850.071	1707.05	1.0055	6.9186e-06	0.00082248
PB.12006	218.568	631.377	1.5295	6.866e-06	0.00082248
TEA001645	67.5443	3.43674	-4.2981	6.9271e-06	0.00082248
TEA004998	448.754	907.623	1.016	6.9269e-06	0.00082248
PB.12392	836.147	1539.57	0.88084	7.055e-06	0.00083467
PB.214	47459.4	86071.4	0.85883	7.1786e-06	0.00084625
TEA023938	1896.65	3914.4	1.0453	7.2469e-06	0.00085127
PB.10804	582.375	1210.08	1.0552	7.9225e-06	0.00092536
TEA001078	37.0974	195.894	2.4032	7.9338e-06	0.00092536
TEA017407	134.268	419.376	1.6429	8.1249e-06	0.00094432
PB.155	848.804	1608.57	0.92254	8.2565e-06	0.00095625
PB.11523	632.903	1182.14	0.90116	8.5708e-06	0.00098775
TEA024263	87.1005	9.29492	-3.2273	8.5883e-06	0.00098775
PB.16664	6397.15	3956.6	-0.69317	8.6855e-06	0.00099545
PB.2096	2716.14	1609.24	-0.75512	8.9996e-06	0.0010208
PB.2381	1079.52	1942.76	0.84759	8.9471e-06	0.0010208
TEA014699	572.01	1102.42	0.94627	8.9937e-06	0.0010208
PB.1699	3017.76	1812.2	-0.73581	9.1702e-06	0.0010366
PB.9965	1564.08	2613.36	0.74063	9.4262e-06	0.0010619
PB.18517	189.334	585.341	1.6286	9.6136e-06	0.0010793
PB.1044	2875.21	1304.22	-1.1404	9.7607e-06	0.0010915
TEA004514	248.036	576.011	1.2154	9.788e-06	0.0010915
PB.573	497.108	221.906	-1.1638	9.8955e-06	0.0010998
PB.14431	1072.74	485.515	-1.1434	9.9875e-06	0.0011063
TEA022097	65.8999	258.699	1.9712	1.012e-05	0.0011172
PB.14364	11470.3	17598.4	0.61753	1.0385e-05	0.0011426
TEA024916	0	42.0585	7.828	1.047e-05	0.0011481
PB.11835	623.898	1168.82	0.90588	1.0525e-05	0.0011504
PB.8042	1183.52	28.5767	-5.3714	1.0749e-05	0.0011694
TEA010719	291.907	105.771	-1.4647	1.077e-05	0.0011694
PB.18592	48219.6	123932	1.3619	1.099e-05	0.0011894
PB.1784	4008.4	8156.64	1.0249	1.1098e-05	0.0011971
TEA018451	658.408	314.644	-1.0655	1.1316e-05	0.0012167
PB.5874	2710.69	4881.21	0.84852	1.1402e-05	0.0012219
PB.5598	13118	7487.69	-0.80894	1.152e-05	0.0012305
PB.17714	1021.43	495.084	-1.045	1.2509e-05	0.0013319
PB.19556	3775.46	2211.19	-0.77192	1.3008e-05	0.0013806
PB.8310	794.814	1419.72	0.83677	1.3526e-05	0.001431
PB.1490	3811.82	2316.63	-0.71839	1.403e-05	0.0014796
PB.18375	109.25	357.098	1.7098	1.4354e-05	0.0015089
PB.7428	7213.53	4637.78	-0.63725	1.4923e-05	0.0015637
PB.16042	2293.19	1142.63	-1.0049	1.5134e-05	0.0015758
PB.6196	990.335	509.581	-0.95836	1.5119e-05	0.0015758
PB.13675	1813.86	1074.41	-0.75553	1.5345e-05	0.0015928
PB.13005	1070.19	1981.91	0.88887	1.5501e-05	0.0016008
PB.6948	10683.6	18397.1	0.7841	1.5519e-05	0.0016008
PB.15404	2723.47	1147.52	-1.2468	1.5835e-05	0.0016283
PB.7982	69.3462	221.551	1.6754	1.5959e-05	0.0016359
TEA032917	228.689	576.357	1.3344	1.6317e-05	0.0016675
PB.11478	6569.7	12973.4	0.98164	1.6592e-05	0.0016903
TEA010243	2139.98	1005.16	-1.0899	1.7075e-05	0.0017342
PB.15575	3655.14	2184.59	-0.74259	1.7431e-05	0.0017649
TEA004431	1275.96	700.588	-0.86479	1.7582e-05	0.0017748
TEA014995	38.6242	0	-7.7446	1.7882e-05	0.0017995
PB.5224	1379.59	3066.02	1.1522	1.8376e-05	0.0018436
PB.12143	569.931	1054.53	0.88769	1.8649e-05	0.0018654
TEA013504	777.024	1429.93	0.87999	1.9269e-05	0.0019157
TEA028623	4805.01	2587.13	-0.89314	1.9246e-05	0.0019157
PB.5351	18312.7	30591.9	0.74033	1.9462e-05	0.0019291
TEA027140	121.606	5.76836	-4.3902	1.9603e-05	0.0019373
PB.8108	4203.54	7221.85	0.7807	1.969e-05	0.00194
TEA021266	4.45445	85.496	4.2532	2.0245e-05	0.0019889
TEA004682	265.117	600.679	1.1806	2.0519e-05	0.0020098
TEA018741	5026.49	2538.82	-0.98531	2.0679e-05	0.0020194
TEA021057	329.645	111.678	-1.5608	2.2047e-05	0.0021467
PB.17712	975.537	225.855	-2.1102	2.2642e-05	0.0021981
TEA013843	808.241	1565.66	0.95376	2.3214e-05	0.002247
TEA028429	412.751	782.916	0.92351	2.3758e-05	0.002293
PB.6026	1149.41	605.127	-0.9257	2.4004e-05	0.00231
PB.16849	387.55	769.906	0.9905	2.4891e-05	0.0023814
PB.9648	36.7627	0	-7.6731	2.4882e-05	0.0023814
PB.9662	21183.5	8959.16	-1.2415	2.5077e-05	0.0023923
PB.7459	3790.5	2323.1	-0.70632	2.6651e-05	0.0025332
PB.8852	10114.2	15093	0.5775	2.6707e-05	0.0025332
TEA003052	66.9676	230.325	1.7807	2.6878e-05	0.002542
PB.18627	18470.1	35612.4	0.94719	2.7214e-05	0.0025665
PB.16113	762.593	1312.01	0.78284	2.854e-05	0.0026763
PB.186	342.954	861.288	1.3279	2.8492e-05	0.0026763
PB.11671	36.9467	0	-7.6808	2.9262e-05	0.0027285
PB.9281	150.681	363.998	1.2729	2.9231e-05	0.0027285
PB.3246	804.507	412.346	-0.96414	2.9886e-05	0.0027633
TEA012490	14.857	162.987	3.4608	2.9732e-05	0.0027633
TEA025524	1163.52	387.517	-1.5859	2.9872e-05	0.0027633
PB.1430	851.069	1834.15	1.1076	3.0497e-05	0.0028119
PB.15101	35.6647	0	-7.6295	3.0749e-05	0.002812
PB.3523	962.634	521.998	-0.88287	3.0754e-05	0.002812
PB.7431	5115.32	7755.53	0.60039	3.0679e-05	0.002812
PB.10565	1028.28	456.494	-1.1715	3.1098e-05	0.0028346
PB.11820	6004.5	11976	0.99599	3.1173e-05	0.0028346
PB.9240	4435.86	7218.82	0.70248	3.1269e-05	0.0028355
PB.13030	6446.16	11196.4	0.79655	3.201e-05	0.0028948
PB.11228	3333.07	5186.09	0.63776	3.2474e-05	0.0029207
TEA008247	267.583	62.1444	-2.1057	3.2387e-05	0.0029207
PB.5353	2039.8	1217.65	-0.74421	3.2847e-05	0.0029382
TEA027508	35.9081	0	-7.6389	3.2763e-05	0.0029382
PB.13592	2342.43	3909.6	0.73892	3.3178e-05	0.0029598
PB.2493	13581.5	28096.5	1.0488	3.4585e-05	0.0030745
TEA005469	2160.14	744.494	-1.5366	3.465e-05	0.0030745
PB.14794	1956.69	885.345	-1.144	3.5487e-05	0.0031404
PB.5305	7056.36	13030.5	0.88484	3.5832e-05	0.0031624
PB.13762	433.097	188.625	-1.1991	3.6722e-05	0.0032323
PB.13246	4790.19	3085.61	-0.63455	3.7279e-05	0.0032726
TEA026882	274.883	101.157	-1.4419	3.759e-05	0.0032912
TEA033681	691.114	347.479	-0.99227	3.7801e-05	0.0033009
TEA010146	19.5562	121.126	2.6294	3.8527e-05	0.0033554
PB.5805	7654.18	12678.4	0.72809	3.894e-05	0.0033824
PB.10608	3728.68	2329.3	-0.67884	3.9424e-05	0.0034155
TEA033354	2855.38	5010.4	0.81114	3.9818e-05	0.0034406
PB.7393	18932.8	39716.1	1.0688	4.0085e-05	0.0034546
PB.16032	904.379	366.729	-1.3021	4.1572e-05	0.0035734
PB.2392	3593.75	1968.53	-0.86842	4.2541e-05	0.0036405
TEA017220	381.539	146.32	-1.3831	4.2572e-05	0.0036405
TEA005008	236.779	508.269	1.1016	4.3393e-05	0.0037011
PB.12349	7716.16	11509.9	0.5769	4.6691e-05	0.0039721
PB.18362	5098.24	2715.63	-0.90869	4.6848e-05	0.0039752
TEA030647	409.519	798.914	0.96392	4.7679e-05	0.0040353
TEA008027	544.091	235.217	-1.2094	4.7921e-05	0.0040455
PB.12859	899.826	1553.85	0.78792	4.9214e-05	0.004144
TEA010937	0	33.8328	7.5138	4.9452e-05	0.0041534
TEA025463	332.635	651.687	0.97025	5.004e-05	0.0041921
PB.11238	695.119	295.2	-1.236	5.0615e-05	0.0042296
PB.8097	184.634	530.893	1.5246	5.2193e-05	0.0043505
PB.1253	1794.5	971.829	-0.88471	5.3906e-05	0.0044819
TEA017922	432.74	1015.14	1.2296	5.4415e-05	0.0045129
TEA020947	177.62	436.731	1.2983	5.4588e-05	0.0045159
PB.13919	2577.92	4017.18	0.63991	5.4872e-05	0.0045168
PB.461	187.716	41.8473	-2.1663	5.475e-05	0.0045168
PB.11381	1635.85	761.057	-1.1038	5.5398e-05	0.0045487
PB.11092	34367.1	52898.1	0.62218	5.7715e-05	0.0047166
PB.18538	5105.49	2945.38	-0.79357	5.7729e-05	0.0047166
PB.16005	9386.14	14888.2	0.66553	5.901e-05	0.0048094
PB.16768	2201.99	3565.54	0.69524	5.9611e-05	0.0048464
PB.9858	3123.11	5908.97	0.91988	6.0759e-05	0.0049276
PB.14840	7876.3	11985.8	0.60574	6.1273e-05	0.0049571
PB.9979	10865.1	17609.9	0.69668	6.5595e-05	0.0052809
TEA010485	203.858	456.156	1.1619	6.5524e-05	0.0052809
PB.14303	841.549	466.265	-0.85196	6.6412e-05	0.0053336
PB.826	1048.77	1863.37	0.82906	6.696e-05	0.0053646
PB.7029	478.252	202.323	-1.2415	6.8465e-05	0.0054719
PB.14894	257.768	521.607	1.0167	6.8806e-05	0.0054858
TEA020700	378.521	169.501	-1.1593	6.9656e-05	0.0055403
PB.14818	1578.78	500.523	-1.6575	7.1768e-05	0.0056945
PB.5364	1544.87	2503.83	0.69663	7.2538e-05	0.0057418
PB.661	1930.34	3220.01	0.73815	7.3055e-05	0.0057551
TEA003973	129.969	357.637	1.4594	7.3006e-05	0.0057551
TEA027757	247.765	598.33	1.2712	7.4015e-05	0.0058169
PB.12162	202.644	603.074	1.5725	7.8989e-05	0.0061783
TEA019100	662.801	351.109	-0.91679	7.8967e-05	0.0061783
PB.1630	571.764	1057.37	0.88699	8.1866e-05	0.0063882
PB.112	4707.43	2733.26	-0.78426	8.2832e-05	0.0064484
PB.10837	8525.03	12825.7	0.58924	8.3075e-05	0.0064521
PB.9489	1187.54	677.626	-0.8093	8.5648e-05	0.0066363
TEA025532	1381.32	473.745	-1.5436	8.5893e-05	0.0066397
PB.11663	1645.9	991.902	-0.73048	8.7132e-05	0.0067141
PB.13165	3884.28	2370.75	-0.71232	8.7262e-05	0.0067141
PB.13205	1202.24	2241.45	0.89882	8.8274e-05	0.006771
PB.3258	433.165	985.856	1.1864	8.8412e-05	0.006771
PB.8126	3140.68	5206.93	0.72926	8.9674e-05	0.0068518
PB.655	3130.8	5301.48	0.75977	9.082e-05	0.0069233
PB.18172	72.6086	265.415	1.8719	9.138e-05	0.006934
PB.18798	459.946	197.184	-1.2214	9.1271e-05	0.006934
PB.5652	7231.82	4872.54	-0.56966	9.1625e-05	0.0069366
PB.4242	306.463	643.308	1.0693	9.2665e-05	0.0069993
PB.16917	741.973	1441.34	0.95795	9.3137e-05	0.0070189
PB.11134	109446	245181	1.1636	9.3486e-05	0.0070291
TEA024806	275.089	806.914	1.553	9.3925e-05	0.0070461
TEA017196	0	30.769	7.3771	9.5323e-05	0.0071347
PB.19365	3146.17	1983.86	-0.66537	9.5552e-05	0.0071357
PB.16252	124.538	340.021	1.448	9.7771e-05	0.007285
PB.2879	6704.11	3195.61	-1.0689	0.00010108	0.0075144
PB.18940	6259.27	10735.1	0.77823	0.00010994	0.008137
PB.19650	9096.4	16854.9	0.88979	0.00010995	0.008137
PB.11361	814.695	334.195	-1.2851	0.00011114	0.008207
PB.16555	118.649	303.511	1.3541	0.00011261	0.0082867
PB.4422	1573.4	2718.13	0.78867	0.00011272	0.0082867
PB.349	1126.14	502.106	-1.1652	0.00011306	0.008293
PB.17697	931.461	497.824	-0.90371	0.00011345	0.008303
PB.14774	1661.83	748.549	-1.1504	0.00011492	0.0083555
PB.8894	1076.62	593.766	-0.85847	0.00011469	0.0083555
TEA017397	740.171	1582.01	1.0959	0.00011475	0.0083555
PB.5989	48913.8	108839	1.1539	0.00011643	0.0084461
PB.11019	287.848	579.538	1.0098	0.0001172	0.0084837
PB.16473	4451.3	6786.32	0.60842	0.00011759	0.0084935
PB.17015	1129.66	586.627	-0.94508	0.00011879	0.0085608
PB.4011	2274.1	1360.15	-0.74163	0.00011965	0.0086041
PB.17661	1572.19	937.067	-0.74645	0.00012079	0.0086674
PB.9030	688.854	1156.87	0.7479	0.00012112	0.0086726
PB.14174	6084.19	3045.52	-0.99833	0.00012152	0.0086819
PB.11807	1412.33	849.674	-0.73305	0.00012385	0.0088296
PB.15858	1104.07	1755.18	0.66884	0.00012428	0.0088407
PB.8875	865.128	480.955	-0.84694	0.00012474	0.0088544
PB.19470	185.367	47.1889	-1.9743	0.00012658	0.0089661
TEA011736	53.6042	3.8815	-3.7824	0.00012871	0.0090972
PB.6539	1132.52	1977.88	0.80431	0.00013179	0.0092948
TEA012314	734.394	223.901	-1.7131	0.00013329	0.009381
PB.17434	2884.64	4573.03	0.66467	0.00013555	0.0095196
PB.12499	1429.17	860.174	-0.73234	0.00013791	0.009646
PB.16244	1177.48	696.737	-0.75708	0.00013793	0.009646
PB.2909	2128.29	1157.72	-0.87821	0.00013901	0.0097007
PB.11099	7298.37	4287	-0.76756	0.00014074	0.0097804
PB.3805	20256.3	8519.08	-1.2496	0.00014046	0.0097804
PB.790	1062.71	498.296	-1.0925	0.0001417	0.0098056
PB.9786	391.299	170.907	-1.1948	0.0001417	0.0098056
PB.16335	38675.8	55072.6	0.5099	0.00014605	0.010086
PB.18785	1407.28	445.946	-1.6577	0.00014681	0.010105
TEA030861	0	28.8102	7.2822	0.00014695	0.010105
PB.611	5424.18	7885.52	0.53981	0.00014804	0.010159
PB.12768	1563.03	2717	0.79787	0.00015056	0.01029
PB.16074	642.625	1784.45	1.473	0.00015029	0.01029
TEA023891	3066	4796.46	0.64554	0.00015118	0.01031
PB.379	1022.64	2482.67	1.2797	0.0001532	0.010427
PB.17397	657.044	226.82	-1.5342	0.00015488	0.010519
PB.8178	2853.53	1600.39	-0.83422	0.00015682	0.010629
PB.5766	1159.41	662.819	-0.80649	0.00015756	0.010657
PB.3485	301.698	129.132	-1.224	0.00016002	0.010801
PB.8569	1702.38	3461.22	1.0239	0.00016081	0.010833
PB.13874	114.347	27.3681	-2.0626	0.00016125	0.01084
TEA005648	751.155	387.301	-0.95545	0.00016195	0.010865
PB.17040	2709.16	1522.11	-0.83181	0.0001635	0.010947
PB.18144	5942.67	8735.54	0.55576	0.0001643	0.010978
PB.4104	115.779	298.399	1.3669	0.00016517	0.011014
TEA016737	341.729	647.518	0.9217	0.00016653	0.011082
PB.6017	296.355	102.154	-1.5359	0.00017173	0.011405
PB.727	7070.27	10954.4	0.63164	0.00017864	0.011817
TEA014987	0	30.5713	7.3681	0.0001784	0.011817
PB.4411	11.5628	73.2722	2.6638	0.00018313	0.01209
PB.4286	7038.96	10780.8	0.61506	0.0001838	0.012109
PB.9251	194.861	428.937	1.1377	0.00018605	0.012234
PB.18647	1665.47	2563.55	0.62216	0.00018825	0.012354
PB.9037	29906.9	18990.3	-0.65521	0.00018937	0.012402
PB.10012	6067.89	9328.45	0.62045	0.00019227	0.012567
PB.13406	1692.73	930.881	-0.86248	0.0001933	0.012609
PB.7997	2062.15	1184.87	-0.79925	0.00019374	0.012613
PB.14285	1258.91	2037.76	0.69479	0.00019434	0.012628
PB.495	339.212	1065.54	1.6519	0.0001951	0.012652
PB.2729	3158.98	5354.85	0.76137	0.00019709	0.012756
PB.15625	48.8746	192.107	1.9748	0.00020161	0.013012
PB.15694	975.109	2175.11	1.1571	0.00020244	0.013012
PB.925	933.022	514.837	-0.85796	0.00020279	0.013012
TEA015092	179.82	435.766	1.2766	0.00020302	0.013012
TEA033503	6.58972	58.2449	3.148	0.00020291	0.013012
PB.694	306.735	580.76	0.92064	0.00020622	0.013192
PB.9137	436.946	829.355	0.92451	0.00020673	0.013199
PB.11837	1321.69	805.904	-0.71363	0.00021008	0.013358
TEA021115	775.964	271.746	-1.5134	0.00021006	0.013358
TEA030840	7531.01	10958.9	0.54116	0.00021044	0.013358
PB.10964	3699.62	1990.57	-0.89423	0.00021174	0.013389
PB.19372	1208.24	661.193	-0.86963	0.00021171	0.013389
PB.1075	2754.29	1818.87	-0.59864	0.000217	0.013696
PB.13862	20.563	109.967	2.4185	0.0002199	0.013852
PB.16231	159.008	44.0711	-1.8507	0.00022151	0.013876
PB.4257	2571.78	1466.9	-0.80986	0.00022155	0.013876
TEA003547	2179.05	3240.9	0.57269	0.00022082	0.013876
PB.19629	18004.4	12521.1	-0.52399	0.00022417	0.014014
TEA001661	774.61	208.585	-1.8926	0.00022577	0.014087
PB.16584	744.68	392.948	-0.92193	0.00022764	0.014177
PB.7192	1581.66	3134.15	0.98671	0.00022868	0.014215
TEA014922	204.598	622.387	1.6041	0.00023007	0.014275
PB.4418	2228.75	3355.06	0.59004	0.00023489	0.014547
PB.6787	308.594	679.679	1.1391	0.00023602	0.014589
PB.19522	1517.49	2573.5	0.76203	0.00023759	0.014658
PB.5219	1763.23	2930.8	0.73291	0.00023848	0.014686
TEA002642	26.2372	0	-7.1863	0.00024128	0.014831
PB.14140	1162.05	1879.21	0.69333	0.00024306	0.014912
PB.10175	1712.54	2938.92	0.77913	0.00024477	0.014962
PB.4602	493.081	251.911	-0.96916	0.00024437	0.014962
PB.10867	821.631	457.549	-0.8445	0.00024997	0.015251
PB.1781	9400.02	6049.22	-0.63589	0.00025129	0.015253
PB.19429	895.249	512.973	-0.80363	0.00025138	0.015253
PB.6424	4819.59	2398.28	-1.0069	0.0002512	0.015253
TEA003319	37.8912	221.231	2.546	0.00025321	0.015335
PB.18915	5231.17	451.119	-3.5356	0.00025372	0.015338
PB.5927	2079.55	3774.8	0.86	0.00025462	0.015365
PB.3928	644.893	355.453	-0.85954	0.000258	0.01554
TEA005645	466.813	907.305	0.9588	0.0002618	0.015741
PB.2119	1542.3	787.458	-0.97	0.00026297	0.015782
PB.15113	778.65	1396.57	0.84251	0.00026589	0.015904
TEA005088	636.228	261.974	-1.2797	0.00026597	0.015904
PB.14565	2928.85	1959.8	-0.57961	0.00026691	0.015925
PB.14588	1352.93	2672.61	0.98194	0.00026728	0.015925
PB.14981	1259.45	763.765	-0.72146	0.00026791	0.015934
PB.14710	1280.33	760.755	-0.751	0.00027245	0.016175
PB.14243	848.457	1584.92	0.90122	0.00027862	0.016511
PB.1114	559.345	297.959	-0.90878	0.00028346	0.016768
PB.10667	3769.65	1802.5	-1.0643	0.00028986	0.017055
PB.19356	1285.83	2332.47	0.8594	0.00028892	0.017055
PB.5991	823.454	417.301	-0.98021	0.00028959	0.017055
TEA025768	191.192	565.818	1.5663	0.00029278	0.017196
PB.10389	1568.54	767.431	-1.0311	0.00029499	0.017295
PB.13427	3992.64	5799.55	0.53857	0.00029906	0.017472
PB.17755	292.423	127.281	-1.1998	0.00029877	0.017472
PB.17295	4515.91	2823.62	-0.67742	0.00030179	0.0176
PB.17516	747.008	1302.31	0.8016	0.00030878	0.017976
PB.3803	707.058	1774.49	1.3272	0.00031169	0.018113
PB.12955	4235.59	2841.53	-0.57584	0.00031421	0.018227
PB.4134	660.699	1180.87	0.83766	0.00031571	0.018283
PB.3639	5687.1	3899.5	-0.54437	0.00031732	0.018344
TEA005882	113.917	25.8722	-2.1371	0.00032182	0.018571
PB.11868	153.027	652.166	2.0919	0.00032308	0.018611
PB.6892	2942.38	1842.39	-0.6753	0.00032573	0.018731
PB.10826	16962.3	7053.47	-1.2659	0.00032723	0.018779
PB.19479	18966.2	33524.9	0.82181	0.00032769	0.018779
PB.5999	1155.38	677.177	-0.77057	0.0003291	0.018827
PB.8163	361.433	166.684	-1.1162	0.00033281	0.019006
PB.19281	1127.08	675.906	-0.73786	0.00033651	0.019118
PB.2344	1788.36	2706.42	0.59775	0.00033625	0.019118
PB.8041	335.255	1.46006	-7.841	0.00033584	0.019118
PB.1365	1079.24	2059.73	0.93258	0.00034258	0.019396
PB.2259	12850.5	8498.08	-0.59663	0.00034214	0.019396
PB.10997	2291.83	1508.09	-0.60379	0.00034458	0.019409
PB.13305	969.787	543.221	-0.83631	0.00034363	0.019409
PB.9554	138.968	439.902	1.662	0.00034443	0.019409
PB.2370	36813.5	61934.5	0.7505	0.00035124	0.019751
PB.11758	880.114	526.253	-0.74199	0.0003556	0.019962
PB.18817	2583.88	1122.65	-1.2026	0.00035914	0.020127
PB.14631	162.125	376.06	1.213	0.00036038	0.020162
PB.7532	3612.88	2108.28	-0.77719	0.00036198	0.020217
PB.187	395211	654017	0.72671	0.00036707	0.020361
PB.4098	381.724	121.468	-1.6511	0.00036765	0.020361
PB.6838	1027.4	570.665	-0.84814	0.00036752	0.020361
PB.8031	4060.31	2770.68	-0.55139	0.00036648	0.020361
TEA017817	108.306	260.222	1.2641	0.00036566	0.020361
PB.14124	691.994	382.799	-0.8539	0.0003711	0.020518
TEA002010	307.8	725.598	1.2375	0.00037305	0.020591
PB.17907	1279.08	744.353	-0.78129	0.00037924	0.020898
PB.418	1157.53	1854.39	0.67999	0.00038506	0.021183
PB.14025	8596.23	12357.5	0.5236	0.00038616	0.021209
PB.18645	25847.9	38234.9	0.56485	0.00039467	0.02164
PB.17739	5524.97	9809.68	0.82829	0.00040107	0.021954
PB.19580	2915.34	1763.39	-0.72519	0.00040321	0.022035
PB.851	558.22	294.643	-0.92207	0.00040449	0.022068
TEA024095	337.702	158.157	-1.0947	0.00040617	0.022124
PB.7661	607.304	323.211	-0.91017	0.00040689	0.022126
TEA003571	942.187	355.36	-1.4063	0.00040793	0.022146
PB.19268	2172.66	3843.99	0.82315	0.00041918	0.022719
PB.10831	764.79	418.604	-0.86925	0.00042411	0.022925
PB.19191	25817.6	42303.4	0.71243	0.00042436	0.022925
PB.9831	1343.39	810.559	-0.72888	0.00042588	0.02297
PB.2930	685.816	316.512	-1.1159	0.00042697	0.022991
PB.6141	6193.54	4226.57	-0.55132	0.00042883	0.023054
PB.17022	712.01	358.612	-0.98915	0.00043447	0.023293
TEA014551	517.339	1105.74	1.0958	0.0004347	0.023293
PB.1763	1853.86	2757.13	0.57258	0.00044601	0.02386
PB.5503	1779.82	1031.52	-0.78692	0.00044763	0.023908
TEA021247	1210.27	1972.65	0.70497	0.00044883	0.023934
PB.17099	1031.24	522.591	-0.98027	0.0004499	0.023952
PB.12432	385.597	193.271	-0.9963	0.00045328	0.024093
TEA013874	43.5972	163.081	1.9028	0.00045541	0.024167
PB.17139	1228.94	751.357	-0.70967	0.00045923	0.024318
TEA004812	0.976356	41.2365	5.3739	0.00046045	0.024318
TEA005247	563.361	248.348	-1.1814	0.0004602	0.024318
PB.2126	72.4288	225.544	1.6373	0.00046577	0.024559
PB.16278	1458.11	2549.09	0.80596	0.00046759	0.024577
PB.6734	22810.9	33358	0.5483	0.000467	0.024577
TEA008313	825.905	295.834	-1.4808	0.00047442	0.024896
PB.11079	2783.77	1829.76	-0.60548	0.0004757	0.024914
PB.4600	2022.89	3514.47	0.7969	0.0004764	0.024914
TEA006905	1278.53	613.362	-1.0595	0.00047702	0.024914
PB.17389	620.785	1168.06	0.91203	0.00047918	0.024951
PB.9551	226.708	90.3841	-1.3261	0.00047924	0.024951
PB.9184	716.978	1185.84	0.72614	0.00048113	0.02497
TEA021736	7.01705	57.4767	3.0328	0.00048067	0.02497
TEA019643	399.936	202.193	-0.98391	0.00048262	0.025008
PB.14867	3317.88	4871.65	0.55414	0.00049123	0.025414
PB.11666	55930.8	93345.7	0.73894	0.00049214	0.025422
PB.1027	317.843	672.586	1.0811	0.00049498	0.025529
PB.15405	1825.24	1009.91	-0.85402	0.00049995	0.025705
TEA033818	97.3799	337.317	1.794	0.00049977	0.025705
PB.394	425.564	816.591	0.9401	0.00050092	0.025714
PB.16881	162.214	57.2835	-1.5016	0.00050616	0.025943
PB.16102	1068.38	1666.38	0.64117	0.00050719	0.025952
PB.16624	1825.62	1018.87	-0.84143	0.00050791	0.025952
TEA020717	32.0953	116.225	1.8554	0.00051314	0.026158
TEA032598	77.7061	14.2636	-2.4477	0.00051353	0.026158
PB.5480	292.211	530.381	0.86007	0.0005263	0.026767
PB.4773	110085	183744	0.73908	0.000533	0.027066
PB.19336	6761.45	4562.33	-0.56753	0.00053449	0.0271
PB.3772	421.971	836.665	0.98704	0.00053941	0.027308
PB.5260	4004.56	2424.18	-0.72414	0.00054587	0.027551
TEA003553	42.9251	3.91743	-3.4537	0.0005452	0.027551
TEA033453	213.557	523.081	1.2932	0.00056295	0.028369
PB.5607	47.9881	205.356	2.0999	0.00056397	0.028377
TEA012075	1939.26	3011.39	0.63488	0.00056862	0.028568
PB.8027	1271.16	703.961	-0.85269	0.00057603	0.028889
PB.831	456.154	1235.45	1.4379	0.00057676	0.028889
PB.2666	1643.82	2830.55	0.78395	0.00057793	0.028904
TEA014658	348.079	741.932	1.0913	0.00058086	0.029006
PB.15642	2414.56	1562.26	-0.62824	0.00058224	0.029031
PB.15824	1796.87	1130.24	-0.66902	0.00058442	0.029096
PB.16913	3524.38	2119.7	-0.73358	0.00058981	0.02932
PB.19287	422.723	776.739	0.87814	0.00059341	0.029455
PB.7245	4803.1	8067.16	0.74808	0.0005943	0.029455
PB.283	1402.23	845.241	-0.73009	0.00060015	0.0297
PB.16228	2117.38	1049.04	-1.0131	0.00060277	0.02974
PB.5846	1056.61	591.402	-0.83752	0.00060216	0.02974
PB.19322	54.2127	170.071	1.651	0.00061134	0.030073
PB.8681	4733.52	3117.3	-0.60254	0.00061102	0.030073
PB.15021	390.23	166.441	-1.2294	0.00061804	0.030358
PB.10927	303.589	136.859	-1.1489	0.0006274	0.030727
PB.4806	1080.57	534.959	-1.0142	0.00062835	0.030727
PB.8653	4620.68	7975.51	0.7875	0.0006276	0.030727
PB.18671	74.3774	255.056	1.7798	0.00063016	0.03077
PB.4133	163181	266402	0.70713	0.00063487	0.030908
PB.8656	655.994	1073.24	0.71026	0.00063424	0.030908
TEA002016	315.029	138.781	-1.1821	0.00064042	0.031133
PB.2200	13503.7	20870.9	0.62812	0.00064637	0.031376
PB.5227	1420.42	2180.09	0.61818	0.00065055	0.031511
PB.9443	267.74	94.9934	-1.4939	0.00065106	0.031511
TEA019578	22.1796	0	-6.944	0.00065258	0.031538
TEA005310	490.508	210.405	-1.2209	0.00065463	0.031591
PB.5492	1919.61	1273.58	-0.59192	0.00066146	0.031874
PB.12010	1048.64	1704.14	0.70073	0.00067455	0.032457
PB.14062	3851.99	2074.16	-0.89299	0.00068599	0.032868
PB.2060	377.583	150.358	-1.3289	0.00068593	0.032868
TEA007448	149.247	315.318	1.0796	0.00068608	0.032868
PB.9753	749.617	379.111	-0.98311	0.00069126	0.033068
PB.13363	10205.3	16067.2	0.65484	0.00069572	0.033138
PB.16499	306.428	147.277	-1.0569	0.00069445	0.033138
TEA027666	48.9354	148.984	1.6072	0.00069488	0.033138
PB.3044	1770.03	2807.16	0.66523	0.00070469	0.033468
PB.4544	32127.4	51670.1	0.68551	0.00070392	0.033468
PB.4301	507.605	271.831	-0.90096	0.00070723	0.033541
PB.15415	35242.6	51778.4	0.55502	0.00071468	0.033836
PB.9200	1146.93	2130.97	0.89349	0.00071551	0.033836
PB.14665	688.694	288.479	-1.2557	0.00072151	0.034022
PB.17467	2690.47	1697.79	-0.6643	0.00072062	0.034022
PB.5682	7768.14	11031.5	0.50596	0.00072269	0.034029
TEA020496	1.55581	38.7655	4.6624	0.00072693	0.03418
PB.15486	2104.27	1359.4	-0.63041	0.0007309	0.03425
PB.18263	285.04	128.152	-1.1529	0.00073204	0.03425
PB.4612	422.118	176.81	-1.2549	0.00073125	0.03425
PB.7915	6340.48	4246.19	-0.57846	0.00073257	0.03425
TEA002263	236.776	97.6528	-1.2781	0.00073928	0.034499
TEA014380	228.051	428.923	0.91151	0.00073999	0.034499
PB.454	223.078	428.838	0.94299	0.00074899	0.03487
PB.16018	4596.67	2163.25	-1.0875	0.00075255	0.034986
PB.8040	563.845	229.278	-1.2986	0.00075512	0.035056
TEA012237	340.566	151.751	-1.1666	0.00076114	0.035286
PB.10806	110.38	249.79	1.1787	0.00076442	0.035389
PB.17760	685.375	385.481	-0.83042	0.00076906	0.035553
PB.10459	2553.85	3992.71	0.64482	0.00077214	0.035609
PB.14783	1376.69	519.257	-1.4069	0.00077565	0.035609
PB.18324	533.933	878.22	0.71772	0.00077528	0.035609
PB.2421	757.681	456.556	-0.73072	0.00077397	0.035609
PB.3480	252.886	97.3518	-1.378	0.00077285	0.035609
PB.15253	40.0596	1605.99	5.3246	0.00078342	0.035916
PB.6784	18687.8	31105.1	0.73504	0.00078801	0.036076
PB.18814	602.122	266.426	-1.176	0.0007912	0.036122
PB.5174	876.113	2039.61	1.2188	0.00079108	0.036122
PB.2675	5331.18	3757.61	-0.50467	0.00080431	0.03667
PB.9745	4149.26	2766.74	-0.58474	0.00080715	0.036748
PB.11543	139.515	47.5079	-1.5542	0.00081128	0.036885
PB.12307	1722.09	965.846	-0.83412	0.00081311	0.036918
PB.2681	2579.5	1744.63	-0.5641	0.00081873	0.037071
PB.9252	3638.37	5159.47	0.50394	0.00081805	0.037071
TEA009249	23.8571	104.082	2.1277	0.00082109	0.037127
PB.19053	558.883	943.756	0.75621	0.00082561	0.03728
PB.7651	17036.2	11900.4	-0.51757	0.00083033	0.037442
PB.11655	1350.46	878.894	-0.61966	0.00083288	0.037477
PB.14006	1552	999.759	-0.63434	0.00083451	0.037477
TEA025471	883.499	540.911	-0.70796	0.00083379	0.037477
PB.18542	625.704	1128.82	0.85103	0.00084898	0.037972
PB.8516	369.552	638.627	0.78899	0.00084885	0.037972
TEA027164	779.779	1492.65	0.93662	0.00084835	0.037972
PB.11267	1321.17	732.295	-0.85147	0.00085263	0.038083
TEA030862	7.01705	52.6698	2.9067	0.00085841	0.03829
TEA027632	50.5798	0.997324	-5.6775	0.00086218	0.038406
PB.1276	4234.58	6091.87	0.52463	0.00086547	0.038439
PB.13529	6132.57	26837.9	2.1297	0.00086642	0.038439
PB.938	2155.04	1239.94	-0.79726	0.00086577	0.038439
PB.2064	900.279	508.755	-0.82316	0.00086971	0.038533
PB.6454	4497.29	2994.18	-0.58698	0.00087324	0.038638
PB.13548	2060.74	3497.5	0.76302	0.00089556	0.039381
PB.17021	892.194	510.807	-0.80481	0.00089548	0.039381
PB.19348	1054.63	634.845	-0.73219	0.00089246	0.039381
PB.2082	464.006	772.26	0.73496	0.00089372	0.039381
TEA000372	21.2641	0	-6.8829	0.00089601	0.039381
PB.13115	2438.24	1629.54	-0.58131	0.00089848	0.039437
PB.6675	619.259	1019.87	0.72003	0.00090138	0.039512
TEA013223	284.948	112.087	-1.3452	0.00090364	0.039559
PB.13290	4661.74	2850.37	-0.70968	0.00090546	0.039586
PB.12765	40.5451	136.755	1.7558	0.00090782	0.039637
PB.14250	4661.44	6791.02	0.54288	0.00091748	0.040005
PB.13960	4507.42	3041.15	-0.56767	0.00092431	0.040226
PB.5484	622.432	341.738	-0.86466	0.00092498	0.040226
PB.11039	2983.93	5366.35	0.84674	0.0009295	0.040287
PB.2059	1543.44	616.898	-1.3229	0.00093004	0.040287
TEA003490	39.0211	3.41877	-3.5118	0.00093004	0.040287
PB.10977	459.731	779.304	0.76163	0.00094291	0.040791
TEA017752	2026.45	3112.02	0.61877	0.00094826	0.040969
PB.11703	1768.67	1123.46	-0.65456	0.00095103	0.040981
PB.7189	4266.94	2373.3	-0.84623	0.00094994	0.040981
PB.3409	1375.66	867.002	-0.66594	0.00095518	0.041074
TEA029323	1180.92	1790.48	0.60056	0.00095568	0.041074
PB.13140	1215.9	761.087	-0.67607	0.00095916	0.041096
PB.13312	7743.17	12669.7	0.7104	0.00095811	0.041096
PB.15672	3229.07	1560.02	-1.0494	0.00095993	0.041096
PB.5826	616.213	1004.92	0.70551	0.0009638	0.041209
PB.5559	1436.71	2127.73	0.56658	0.00097006	0.041423
PB.18672	52.1065	225.365	2.115	0.0009746	0.041509
TEA006239	2046.59	3261.72	0.67243	0.00097426	0.041509
PB.11297	5504.76	3911.46	-0.493	0.00097995	0.04163
PB.8133	531.462	284.036	-0.90427	0.00097892	0.04163
TEA013024	590.208	275.874	-1.0968	0.00098359	0.04173
PB.1065	1140.68	1848.12	0.69613	0.00099381	0.042056
TEA022107	2833.03	4643.64	0.71284	0.00099357	0.042056
PB.13546	1776.8	2673.1	0.5892	0.0010113	0.042743
PB.13137	133.784	26.1596	-2.3567	0.001014	0.042802
PB.16704	780.89	311.764	-1.3247	0.0010166	0.042854
PB.13236	51.8949	180.885	1.8021	0.0010181	0.042865
PB.10817	3558.55	4999.5	0.49051	0.0010275	0.043042
PB.11174	5957.28	8635.04	0.53555	0.0010255	0.043042
PB.15667	4272.77	6442.58	0.59242	0.0010263	0.043042
TEA001387	625.214	243.007	-1.3629	0.0010259	0.043042
PB.6448	10934.4	16932.7	0.63092	0.0010428	0.043624
PB.13691	1419.39	2287.2	0.68811	0.001048	0.043679
PB.5069	15740.7	9289.24	-0.76089	0.0010474	0.043679
TEA011099	1488.07	2455.04	0.72221	0.0010463	0.043679
PB.10892	1963.24	911.196	-1.1073	0.0010503	0.043713
PB.13982	1289.48	1965.98	0.60835	0.0010515	0.043713
PB.14531	2032.46	994.709	-1.0308	0.0010541	0.043764
TEA020289	186.589	73.8428	-1.3368	0.0010579	0.043868
PB.161	1096.44	1756.18	0.67974	0.0010594	0.043876
PB.1085	2395.49	1237.82	-0.95242	0.001065	0.043994
PB.12163	486.656	1059.94	1.1225	0.0010663	0.043994
PB.18406	6471.48	4412.99	-0.5523	0.0010639	0.043994
PB.5482	16972.7	27007.8	0.67016	0.0010679	0.044005
PB.13266	2706.85	1689.97	-0.67952	0.0010765	0.044304
PB.8997	734.429	432.486	-0.76387	0.0010865	0.044663
TEA008696	400.793	200.202	-1.0019	0.0010947	0.044942
TEA031623	218.928	66.574	-1.7161	0.0010982	0.04503
PB.10748	3208.28	4520.18	0.49461	0.0011033	0.045143
PB.2933	495.032	232.045	-1.0936	0.0011037	0.045143
PB.3894	304.751	149.128	-1.0309	0.0011052	0.045147
PB.5409	1856.16	2935.01	0.66088	0.0011074	0.045185
TEA031643	534.42	151.59	-1.8171	0.0011115	0.045294
PB.11187	49.4858	148.4	1.5829	0.0011172	0.045472
PB.7374	649.641	1368.88	1.0756	0.0011194	0.045506
PB.15243	890.902	495.102	-0.84719	0.0011216	0.045536
PB.18455	2152.75	3574.33	0.73163	0.001125	0.045562
PB.6020	582.651	1016.03	0.80248	0.0011247	0.045562
TEA006542	20.1965	0	-6.8088	0.0011266	0.045572
TEA023156	2452.36	3647.28	0.57261	0.0011316	0.045717
PB.10742	671.473	1180.48	0.8136	0.0011399	0.045727
PB.11319	5772.21	8100.56	0.48893	0.0011344	0.045727
PB.13856	8138.53	4784.49	-0.76637	0.001143	0.045727
PB.16966	13276.3	7826.99	-0.7623	0.0011443	0.045727
PB.7130	529.926	256.965	-1.0438	0.0011406	0.045727
PB.8073	320.609	133.975	-1.2582	0.0011346	0.045727
TEA002126	233.212	548.028	1.2321	0.0011424	0.045727
TEA004427	293.098	572.493	0.96546	0.0011393	0.045727
TEA023503	155.441	346.365	1.1557	0.0011409	0.045727
PB.7251	1677.54	2522.21	0.58848	0.0011514	0.045915
TEA003945	15.1017	81.6733	2.4359	0.0011518	0.045915
PB.3969	9121.09	13325.2	0.54688	0.0011549	0.04593
PB.971	1748.3	2850.17	0.70503	0.0011539	0.04593
PB.8728	1083.48	1729.26	0.67457	0.0011722	0.046562
PB.12916	398.895	151.666	-1.3955	0.0011804	0.046716
PB.5654	481.037	930.247	0.95096	0.0011788	0.046716
TEA008841	628.07	311.225	-1.0128	0.00118	0.046716
PB.1144	3115.09	4631.79	0.57239	0.0011954	0.047253
PB.10481	3189.23	4798.9	0.58943	0.0011981	0.047304
PB.1328	2408.16	3520.96	0.54805	0.0012192	0.047645
PB.14301	5185.29	7191.31	0.47181	0.0012187	0.047645
PB.354	800.812	450.838	-0.82852	0.0012197	0.047645
PB.4535	4111.38	6447.54	0.64908	0.0012161	0.047645
PB.9652	20.8686	0	-6.857	0.0012135	0.047645
TEA012955	374.557	182.003	-1.0418	0.0012128	0.047645
TEA022445	766.151	347.223	-1.1419	0.0012132	0.047645
TEA026011	77.742	2.95604	-4.7202	0.0012149	0.047645
TEA027304	587.388	222.566	-1.3997	0.001211	0.047645
PB.11090	24298.4	37076.7	0.60964	0.0012214	0.047657
PB.1618	1544.88	2604.67	0.75353	0.0012235	0.047659
PB.6748	237.783	438.766	0.88415	0.0012244	0.047659
PB.1472	4451.03	7000.75	0.65335	0.0012356	0.04804
PB.10292	752.952	437.531	-0.7834	0.0012439	0.048303
TEA006134	860.832	457.949	-0.91026	0.0012482	0.048412
TEA008868	3243.66	2088.16	-0.63537	0.0012532	0.048551
PB.19141	2794.11	3976.33	0.50899	0.0012573	0.048596
PB.9933	649.734	350.233	-0.89117	0.0012561	0.048596
PB.10049	3795.87	683.169	-2.4742	0.0012621	0.048724
TEA001600	530.624	215.733	-1.2985	0.0012669	0.048853
PB.4698	290.656	610.252	1.0699	0.0012721	0.04894
TEA007366	1.03721	33.0826	5.0221	0.0012721	0.04894
PB.14090	664.967	1151.72	0.79226	0.0012791	0.04911
PB.19100	7521.95	10324	0.45684	0.0012795	0.04911
PB.5201	5274.97	3636.5	-0.53665	0.0012837	0.049213
TEA017881	605.993	359.461	-0.75354	0.0012883	0.049332
PB.18848	596.214	253.905	-1.2313	0.0012916	0.049402
PB.3160	2477.53	1600.25	-0.63066	0.0013085	0.04999

## Sheet: CK_S_vs_OpN_S
gene_id	CK_S_readcount	OpN_S_readcount	log2FoldChange	pval	padj
PB.2016	5845.88	472	-3.6297	2.806e-136	9.2613e-132
PB.17711	10814.6	1449.04	-2.8999	5.7864e-101	9.549e-97
PB.9662	22448.1	3415.23	-2.7167	1.4892e-81	1.6384e-77
PB.10817	3771.16	579.703	-2.7019	2.4779e-75	2.0446e-71
PB.9760	1420.51	100.449	-3.8214	2.7239e-67	1.798e-63
PB.17259	4867.87	519.147	-3.228	3.4158e-66	1.879e-62
PB.17910	5779.95	1126.4	-2.3588	9.0155e-55	4.2508e-51
PB.18785	1491.28	112.593	-3.7318	5.2622e-51	2.171e-47
TEA025524	1232.94	106.571	-3.5306	5.9063e-48	2.166e-44
TEA025532	1463.75	149.925	-3.2851	6.9467e-46	2.2928e-42
PB.17712	1033.86	27.4496	-5.2177	1.6816e-44	5.0456e-41
PB.11281	5680.74	940.64	-2.5938	5.5371e-44	1.5229e-40
PB.18915	5542.86	318.315	-4.1205	2.1011e-41	5.3344e-38
PB.18538	5410.26	1413.87	-1.9362	2.0357e-39	4.7991e-36
PB.7702	9347.64	3180.06	-1.5555	7.3069e-37	1.5073e-33
TEA031643	566.339	18.1001	-4.9496	6.9458e-37	1.5073e-33
TEA012314	778.336	36.4664	-4.4071	1.0365e-35	2.0123e-32
TEA021115	822.252	68.6407	-3.5801	1.2894e-35	2.3642e-32
PB.15404	2886.18	866.476	-1.7359	2.0998e-32	3.6476e-29
PB.11984	3515.08	434.768	-3.0135	3.4769e-32	5.7377e-29
PB.1044	3046.86	867.807	-1.8117	3.1588e-31	4.9646e-28
PB.18786	4134.42	588.553	-2.8111	3.7157e-31	5.5744e-28
PB.16640	3007.49	799.333	-1.9118	1.8542e-29	2.6607e-26
PB.8152	3639.87	10282.4	1.4982	2.3514e-29	3.2337e-26
TEA027304	622.433	60.3891	-3.3635	7.2976e-29	9.6343e-26
TEA005469	2289.11	500.914	-2.1934	6.702e-28	8.5077e-25
PB.4572	3958.13	824.52	-2.2638	2.144e-27	2.6208e-24
TEA016992	560.161	48.5775	-3.5221	2.4895e-27	2.9345e-24
PB.15405	1934.28	585.359	-1.7247	1.5983e-26	1.8068e-23
PB.8183	5206.81	1552.02	-1.7463	1.6423e-26	1.8068e-23
PB.18362	5402.47	1461.02	-1.8871	6.7462e-26	7.1825e-23
PB.6281	4178.51	24642.1	2.5601	8.1483e-26	8.4042e-23
PB.7176	1817.03	395.241	-2.2021	9.5257e-25	9.5271e-22
TEA004360	2278.75	6930.31	1.6048	4.3856e-24	4.2572e-21
PB.5340	5898.58	1153.62	-2.3549	1.2952e-23	1.2214e-20
PB.16574	1572.99	498.219	-1.6589	1.122e-22	1.0286e-19
TEA025155	194.347	878.621	2.1773	1.156e-22	1.0312e-19
PB.4612	447.326	60.3559	-2.8906	9.4441e-22	8.0788e-19
PB.5598	13901.4	5964.32	-1.2209	9.5463e-22	8.0788e-19
PB.17815	477.669	68.5409	-2.8006	1.0715e-21	8.8416e-19
PB.7514	1576.77	486.574	-1.6961	3.3423e-20	2.6905e-17
PB.15032	1598.13	380.668	-2.071	4.5397e-20	3.5675e-17
PB.14062	4082.05	1657.79	-1.3003	5.1389e-20	3.8548e-17
PB.16018	4871	1726.86	-1.4959	5.028e-20	3.8548e-17
PB.11381	1733.5	563.865	-1.6201	1.0003e-19	7.3369e-17
PB.434	167.157	1277.19	2.9345	1.832e-19	1.3145e-16
PB.9669	2004.83	418.931	-2.2574	6.7952e-19	4.7718e-16
PB.17875	399.522	1766.03	2.1449	1.146e-18	7.8797e-16
TEA021057	349.34	33.3055	-3.3832	1.9466e-18	1.3112e-15
PB.18798	487.436	73.565	-2.7318	3.7838e-18	2.4977e-15
PB.6424	5107.07	1514.79	-1.7538	5.1139e-18	3.3095e-15
TEA001387	662.552	112.36	-2.5637	6.7577e-18	4.2892e-15
PB.7119	8963.1	24288.1	1.4381	6.9588e-18	4.3335e-15
PB.14779	3105.95	1360.5	-1.1909	8.5176e-18	5.206e-15
PB.1648	210.139	996.072	2.2461	9.2706e-18	5.5632e-15
PB.19557	537.663	1514.92	1.4946	1.5225e-17	8.9731e-15
PB.18179	3382.28	1338.54	-1.3378	2.4507e-17	1.419e-14
PB.13138	326.071	2336.01	2.8407	3.279e-17	1.8659e-14
TEA031623	232.019	8.55096	-4.7393	3.44e-17	1.9244e-14
TEA021880	1134.69	361.403	-1.6504	5.6331e-17	3.0987e-14
TEA025770	346.172	47.3464	-2.8666	1.4266e-16	7.7186e-14
PB.2059	1635.54	531.391	-1.6216	3.4836e-16	1.8544e-13
PB.1904	24330.5	45100	0.89036	1.2887e-15	6.7512e-13
PB.11068	135.098	882.912	2.7076	1.5675e-15	8.0835e-13
PB.6164	598.003	157.444	-1.925	3.0521e-15	1.5263e-12
PB.9724	1918.05	813.041	-1.2382	3.041e-15	1.5263e-12
PB.2683	6927.26	3562.66	-0.95936	3.5471e-15	1.7474e-12
PB.19000	1451.86	357.71	-2.0222	3.6189e-15	1.7565e-12
PB.5069	16679.1	5460.84	-1.6109	4.2795e-15	2.047e-12
PB.7048	12196.7	5541.6	-1.1383	6.185e-15	2.9162e-12
PB.12732	3083.24	1455.16	-1.0832	7.512e-15	3.492e-12
TEA021594	474.038	0	-11.438	1.2117e-14	5.5543e-12
PB.14399	201.054	886.273	2.1416	1.5508e-14	7.0116e-12
PB.10076	2053.56	853.833	-1.2661	2.2543e-14	9.9806e-12
PB.12078	1074.77	346.431	-1.6347	2.268e-14	9.9806e-12
PB.15715	1719.46	633.138	-1.4421	2.5762e-14	1.1188e-11
PB.12499	1514.59	598.335	-1.3398	2.8216e-14	1.2094e-11
PB.14794	2073.39	607.751	-1.7713	3.445e-14	1.4577e-11
TEA002067	401.382	0	-11.197	4.1217e-14	1.722e-11
PB.9286	15714.8	30145.7	0.93985	4.6368e-14	1.913e-11
TEA030322	996.459	3334.78	1.7427	5.5629e-14	2.2667e-11
PB.18247	3867.43	1147.26	-1.7539	5.777e-14	2.3252e-11
PB.10622	1962.41	8945.04	2.1884	7.9897e-14	3.1771e-11
PB.18208	29.1929	262.485	3.167	8.6733e-14	3.4079e-11
PB.9035	1110.03	2669.47	1.266	1.208e-13	4.6907e-11
PB.13266	2868.52	1395.37	-1.0396	1.6045e-13	6.1365e-11
PB.9420	988.082	362.069	-1.4483	1.6176e-13	6.1365e-11
PB.10400	723.181	143.77	-2.3336	2.0508e-13	7.6916e-11
PB.10892	2080.43	848.609	-1.2943	4.4501e-13	1.6503e-10
TEA008313	875.19	259.025	-1.7579	5.3036e-13	1.9449e-10
PB.3242	5428.4	2221.75	-1.2884	5.5394e-13	2.0091e-10
PB.6534	5779.85	2506.93	-1.2053	6.0346e-13	2.1649e-10
PB.10912	6529.85	13164.5	1.0116	6.9903e-13	2.4544e-10
PB.19185	2392.81	796.937	-1.5853	6.9506e-13	2.4544e-10
PB.10964	3920.19	1354.85	-1.5329	8.9761e-13	3.1185e-10
PB.14082	3151.03	1378	-1.1936	9.0882e-13	3.1245e-10
TEA025821	95.5404	669.404	2.8097	9.7567e-13	3.3198e-10
TEA023764	236.275	17.3681	-3.7597	9.9789e-13	3.3607e-10
PB.3258	459.011	1313.12	1.5162	1.1655e-12	3.8854e-10
PB.14382	792.826	1736.41	1.1312	1.2699e-12	4.1912e-10
TEA032254	716.661	227.482	-1.6548	1.5481e-12	5.059e-10
PB.12706	1025.88	298.319	-1.7821	2.167e-12	7.0121e-10
PB.8272	3045.78	1041.46	-1.5485	2.7126e-12	8.692e-10
PB.16871	8216.73	3323.77	-1.306	2.8018e-12	8.8916e-10
TEA022767	176.054	685.309	1.9621	2.8996e-12	9.1145e-10
TEA022560	63.1795	383.962	2.6042	4.9116e-12	1.5293e-09
PB.8243	6320.1	2662.41	-1.2475	6.1869e-12	1.9084e-09
TEA017927	235.145	706.204	1.587	7.0606e-12	2.1577e-09
TEA031639	343.007	49.2097	-2.7984	7.7822e-12	2.3564e-09
PB.11267	1400.13	535.085	-1.3886	9.1958e-12	2.7592e-09
PB.4516	838.791	1941.84	1.2108	9.7325e-12	2.8939e-09
PB.17737	817.987	2314.48	1.5007	1.1028e-11	3.2499e-09
PB.349	1193.33	430.177	-1.4718	1.2179e-11	3.5573e-09
PB.18817	2737.86	825.452	-1.7302	1.3434e-11	3.8895e-09
PB.2540	6215.32	3190.08	-0.96245	1.6593e-11	4.7622e-09
PB.18814	638.06	202.295	-1.6567	1.7616e-11	5.0123e-09
TEA010243	2267.95	965.727	-1.2315	2.2894e-11	6.4583e-09
TEA020976	215.026	0	-10.297	3.5559e-11	9.9461e-09
PB.7333	1128.91	454.466	-1.3135	3.704e-11	1.0273e-08
PB.14252	3762.22	1971.35	-0.93264	4.1196e-11	1.1331e-08
PB.6009	2554.94	932.622	-1.4547	4.7951e-11	1.308e-08
PB.3160	2625.37	1189.62	-1.1421	5.3673e-11	1.452e-08
PB.3207	696.586	249.309	-1.4821	5.432e-11	1.4576e-08
TEA024545	202.924	25.9524	-2.9666	7.9613e-11	2.119e-08
PB.3805	21466.6	12139.8	-0.82239	8.8389e-11	2.3338e-08
TEA011616	1138.82	420.395	-1.4383	1.0214e-10	2.6754e-08
TEA028623	5091.86	2435.2	-1.0645	1.0613e-10	2.7581e-08
PB.7532	3828.33	1577.87	-1.2789	1.8501e-10	4.7706e-08
TEA026882	291.298	30.0448	-3.2669	2.727e-10	6.977e-08
TEA025900	5811.68	2531.55	-1.1992	2.9643e-10	7.5259e-08
PB.11858	2866.33	1446.68	-0.98656	3.112e-10	7.8407e-08
PB.14105	4843.35	1962.43	-1.303	3.4092e-10	8.5243e-08
TEA031343	0	150.89	9.5871	4.2244e-10	1.0483e-07
PB.17697	987.081	426.85	-1.2099	4.5498e-10	1.1207e-07
PB.5249	436.707	125.237	-1.8002	4.7442e-10	1.1599e-07
PB.18942	2920.74	5597.86	0.93866	4.8647e-10	1.1806e-07
TEA009170	13.386	179.637	3.7476	4.9045e-10	1.1816e-07
PB.10795	7628.54	4232.86	-0.8497	6.2106e-10	1.4854e-07
PB.14143	4192.01	2259.25	-0.89203	6.5876e-10	1.5642e-07
PB.18336	4026.93	7122.33	0.82276	6.8e-10	1.6031e-07
PB.19404	8903.53	5125.29	-0.79685	6.9777e-10	1.6218e-07
TEA025007	0	141.873	9.4983	6.9722e-10	1.6218e-07
PB.7740	2651.54	4602.98	0.79572	7.4138e-10	1.7111e-07
PB.8863	714.408	2142.7	1.5844	7.8871e-10	1.8077e-07
PB.6133	1860.12	932.089	-0.99644	8.1203e-10	1.8483e-07
TEA008322	1067.79	251.339	-2.0869	8.5816e-10	1.94e-07
PB.11462	127.877	0	-9.5469	8.6916e-10	1.9515e-07
PB.9126	2612.89	1055.26	-1.3088	9.5391e-10	2.1273e-07
PB.4480	2459.09	1017.17	-1.2743	1.2062e-09	2.6719e-07
PB.15016	6975.63	3135.81	-1.1536	1.2315e-09	2.7097e-07
PB.17040	2870.76	1129.16	-1.3468	1.5788e-09	3.4508e-07
PB.10716	873.139	328.131	-1.4133	1.7851e-09	3.8761e-07
PB.14774	1761.34	584.727	-1.5907	1.8585e-09	4.0092e-07
PB.223	1867.03	620.295	-1.5908	2.1568e-09	4.6225e-07
PB.2729	3347.73	5676.45	0.76184	2.2553e-09	4.8023e-07
PB.6436	2101.71	6095.02	1.5359	2.5404e-09	5.3748e-07
TEA011663	1244.68	499.716	-1.3175	2.9473e-09	6.196e-07
PB.13259	8694.67	4194.43	-1.0515	3.2848e-09	6.8618e-07
PB.3936	86.8253	647.446	2.8998	3.403e-09	7.064e-07
PB.17022	754.538	310.031	-1.2824	3.4549e-09	7.1268e-07
PB.775	53.7414	479.62	3.1587	3.7099e-09	7.6053e-07
PB.11238	736.56	209.382	-1.8164	3.895e-09	7.9355e-07
PB.18458	4512.81	9010.26	0.99765	3.9327e-09	7.9631e-07
TEA004163	820.919	2096.12	1.3521	4.0001e-09	8.0501e-07
TEA005648	796.009	321.31	-1.31	4.3848e-09	8.7709e-07
PB.5138	1467.96	2724.9	0.89244	5.2982e-09	1.0534e-06
PB.12770	4850.48	8234.35	0.76349	5.4083e-09	1.0679e-06
TEA018463	14.3215	136.084	3.2455	5.4356e-09	1.0679e-06
TEA012250	0	108.368	9.11	6.5678e-09	1.2827e-06
PB.13158	263.091	739.808	1.4926	8.7607e-09	1.6909e-06
PB.5224	1462.1	3016.1	1.0449	8.7523e-09	1.6909e-06
PB.11099	7734.99	3710.09	-1.0599	8.9872e-09	1.7245e-06
PB.9807	7546.94	15138.5	1.0042	9.7694e-09	1.8638e-06
PB.16786	932.093	1770.48	0.92535	1.0336e-08	1.9605e-06
PB.2096	2878.47	1590.71	-0.85549	1.0562e-08	1.9919e-06
TEA014079	381.02	926.4	1.2813	1.1405e-08	2.1388e-06
PB.14448	956.775	420.961	-1.1847	1.2061e-08	2.2364e-06
PB.1903	3346.67	1548.69	-1.1122	1.2032e-08	2.2364e-06
PB.4851	0	6365.83	27.233	1.2583e-08	2.3201e-06
PB.8843	672.185	2034.8	1.5985	1.2989e-08	2.3817e-06
PB.12392	886.109	1674.26	0.91819	1.4423e-08	2.6155e-06
TEA030740	287.673	52.8363	-2.4399	1.4388e-08	2.6155e-06
PB.12814	1568.7	3015.8	0.94327	1.4724e-08	2.6556e-06
PB.5108	3545.98	1237.26	-1.5193	1.6739e-08	3.0026e-06
PB.15657	2693.23	1161.9	-1.2123	1.928e-08	3.4397e-06
TEA001078	39.3212	259.024	2.7236	1.9482e-08	3.4569e-06
TEA030244	677.175	1486.37	1.1342	2.3532e-08	4.1533e-06
TEA005552	4360.64	7033.92	0.68978	2.3749e-08	4.1693e-06
PB.7869	1261.46	618.631	-1.0274	2.817e-08	4.9192e-06
PB.12397	2183.65	804.757	-1.441	3.0857e-08	5.3601e-06
PB.8337	44423.4	16449.6	-1.4333	3.2194e-08	5.5632e-06
PB.3778	1064.73	443.918	-1.2614	3.3253e-08	5.6865e-06
PB.5260	4243.53	2138.87	-0.98874	3.3171e-08	5.6865e-06
TEA007475	0	88.6373	8.8193	3.404e-08	5.7912e-06
TEA009160	520.938	1148.26	1.1409	4.4447e-08	7.5229e-06
TEA002010	326.196	833.536	1.3543	4.4946e-08	7.5686e-06
PB.8398	4270.32	2502.87	-0.77085	4.91e-08	8.2261e-06
TEA030362	309.822	705.671	1.1871	5.4091e-08	9.0165e-06
TEA003556	1893.09	947.295	-0.99911	5.4787e-08	9.0866e-06
TEA003727	830.915	2942.1	1.8239	5.625e-08	9.2827e-06
PB.15591	235.483	1026.48	2.1239	6.0553e-08	9.9431e-06
TEA031692	155.486	501.313	1.6902	6.5572e-08	1.0714e-05
PB.11703	1874.35	844.749	-1.149	6.626e-08	1.0773e-05
PB.7159	1414.53	2738.01	0.95308	7.4234e-08	1.201e-05
PB.9858	3309.42	7618.72	1.2028	7.9558e-08	1.2809e-05
TEA032521	629.211	228.68	-1.46	7.9954e-08	1.281e-05
PB.492	1754.31	944.067	-0.89424	8.1082e-08	1.2928e-05
PB.9287	1520.92	789.983	-0.94531	8.7723e-08	1.392e-05
PB.2056	3697.27	6364.22	0.78367	8.9553e-08	1.4142e-05
PB.10608	3951.33	2405.75	-0.7159	9.2864e-08	1.4595e-05
PB.7703	95.6718	368.557	1.9473	1.1141e-07	1.7427e-05
PB.16154	4177.98	1242.58	-1.749	1.4345e-07	2.2295e-05
TEA001629	161.723	18.6658	-3.127	1.4388e-07	2.2295e-05
PB.990	954.477	458.292	-1.0584	1.5335e-07	2.3651e-05
PB.971	1852.72	3097.71	0.74166	1.5954e-07	2.4491e-05
PB.1607	3867.92	10648.3	1.4609	1.6413e-07	2.5078e-05
PB.16664	6779.42	4242.08	-0.67641	1.7307e-07	2.6323e-05
PB.2537	14131.3	8447.16	-0.74226	1.8895e-07	2.8607e-05
PB.18186	6559.5	10741.4	0.71162	2.0568e-07	3.0997e-05
PB.4344	1070.18	448.044	-1.2569	2.2572e-07	3.3864e-05
PB.15853	892.024	430.41	-1.051	2.3423e-07	3.4981e-05
TEA021881	519.402	206.72	-1.3278	2.3913e-07	3.5552e-05
PB.12307	1824.96	1052.3	-0.79449	2.4862e-07	3.6797e-05
PB.16956	755.605	1390.15	0.8793	2.5629e-07	3.7763e-05
PB.966	1098.83	3598.82	1.7114	2.6924e-07	3.9495e-05
TEA004682	280.975	687.372	1.2915	3.0024e-07	4.3847e-05
PB.15790	1355.62	477.656	-1.5048	3.1267e-07	4.5461e-05
PB.3431	1029.22	1778.67	0.78923	3.1724e-07	4.5792e-05
TEA013377	1098.86	1969.32	0.84143	3.1772e-07	4.5792e-05
TEA018262	1433.02	684.643	-1.066	3.3047e-07	4.7422e-05
TEA015535	4.30062	79.3876	4.2135	3.3948e-07	4.8504e-05
PB.14285	1334.12	2238.19	0.74645	3.4374e-07	4.8902e-05
PB.4411	12.2534	105.273	3.103	3.4707e-07	4.9163e-05
PB.6275	86.0998	0	-8.9772	4.1169e-07	5.8068e-05
PB.16588	10893	5750.11	-0.92191	4.1633e-07	5.8473e-05
PB.2932	1120.37	2237.99	0.99865	4.217e-07	5.8975e-05
TEA019332	334.011	1281.28	1.9404	4.2432e-07	5.9092e-05
PB.16722	42.1605	193.844	2.2005	4.3546e-07	6.0388e-05
PB.16212	2478.97	1484.54	-0.73988	4.3897e-07	6.0621e-05
PB.17661	1666.18	893.66	-0.89887	4.9519e-07	6.8098e-05
PB.11922	2246.35	1145.33	-0.97236	4.9927e-07	6.8375e-05
PB.9933	688.605	276.692	-1.3148	5.3582e-07	7.3077e-05
PB.10176	1372.41	4047.11	1.5602	5.3964e-07	7.3295e-05
PB.10804	617.193	1283.91	1.0574	6.501e-07	8.793e-05
TEA029210	76.1142	300.315	1.9824	6.5271e-07	8.793e-05
PB.2493	14394	31038.2	1.1086	7.0466e-07	9.4542e-05
TEA020436	91.6582	342.305	1.8999	7.1542e-07	9.5598e-05
TEA024541	783.426	137.048	-2.5129	7.2026e-07	9.5856e-05
PB.8506	1226.96	679.619	-0.85252	7.3859e-07	9.79e-05
PB.3067	0	703.71	23.682	7.4468e-07	9.8312e-05
PB.12128	1921.48	818.198	-1.2317	7.6931e-07	0.00010116
PB.14491	2587.4	4957.4	0.93785	7.9839e-07	0.00010457
PB.18740	1425.45	621.792	-1.1977	8.2061e-07	0.00010705
PB.14839	7077.47	3652.2	-0.9547	8.4539e-07	0.00010985
PB.14791	1937.94	967.458	-1.0027	8.6985e-07	0.00011259
PB.10620	8802.21	14656.7	0.73562	8.7764e-07	0.00011315
TEA017397	784.371	1489.2	0.92518	8.826e-07	0.00011335
PB.4116	1118.67	508.899	-1.1366	9.0318e-07	0.00011529
TEA003345	290.28	705.106	1.2801	9.0475e-07	0.00011529
TEA030028	206.795	610.812	1.5615	9.9527e-07	0.00012634
PB.12986	569.647	250.74	-1.1828	1.0172e-06	0.00012814
PB.13789	1707.44	787.521	-1.1159	1.0148e-06	0.00012814
TEA017407	142.288	395.507	1.4756	1.064e-06	0.00013353
PB.4372	397.741	1374.74	1.79	1.1363e-06	0.00014205
PB.6239	882.687	422.924	-1.0605	1.2896e-06	0.00016062
PB.18908	156.126	418.898	1.4231	1.3308e-06	0.00016488
TEA026425	1541.09	2518.68	0.70858	1.3338e-06	0.00016488
PB.12681	1421.56	801.595	-0.8261	1.3752e-06	0.00016936
PB.11280	1151.51	487.539	-1.2401	1.4697e-06	0.00018033
PB.13931	1550.94	814.572	-0.92969	1.4995e-06	0.0001833
PB.2305	3359.15	2081.01	-0.69078	1.5558e-06	0.00018879
TEA017875	173.782	905.637	2.3829	1.5535e-06	0.00018879
PB.18569	874.403	418.732	-1.0633	1.5707e-06	0.0001899
PB.15625	51.7958	245.217	2.2425	1.5773e-06	0.00018999
TEA021834	703.83	303.044	-1.2158	1.703e-06	0.00020439
PB.12458	571.649	1040.46	0.8641	1.7802e-06	0.00021217
PB.280	93.3584	5.88918	-3.9731	1.7807e-06	0.00021217
TEA032859	0	52.5702	8.0664	1.9113e-06	0.00022692
PB.11555	203.965	520.378	1.3501	1.9985e-06	0.00023642
PB.694	325.046	811.776	1.3208	2.2067e-06	0.00026011
PB.9747	3697.17	2067.04	-0.83922	2.2634e-06	0.00026585
TEA013504	823.438	1843.35	1.1622	2.2746e-06	0.00026622
PB.8966	1446.98	2576.94	0.83226	2.2903e-06	0.00026711
TEA028615	427.69	112.46	-1.9296	2.4569e-06	0.00028553
PB.3449	73.1915	260.489	1.8295	2.6451e-06	0.00030633
PB.3002	3159.46	1940.37	-0.70305	2.6733e-06	0.00030851
PB.7189	4521.81	2693.02	-0.74795	2.7334e-06	0.00031434
PB.18988	2837.83	1693.66	-0.74431	3.0419e-06	0.0003486
PB.9799	3010.49	1724.93	-0.80375	3.0932e-06	0.00035326
TEA023156	2598.75	4130.88	0.66855	3.1489e-06	0.00035838
PB.14540	2317.42	3876.75	0.74211	3.1871e-06	0.00036148
PB.1358	4216.93	2440.69	-0.78916	3.2206e-06	0.00036402
PB.851	591.533	266.411	-1.1504	3.451e-06	0.00038873
PB.11478	6962.11	11063.2	0.66825	3.4964e-06	0.00039252
PB.4422	1667.31	2798.83	0.74706	3.5796e-06	0.00040049
PB.8472	783.352	395.341	-0.98695	3.6132e-06	0.00040289
PB.19051	2057.27	3546.42	0.78546	3.746e-06	0.00041489
TEA017919	400.751	934.319	1.2208	3.7459e-06	0.00041489
PB.8820	931.368	382.432	-1.285	3.965e-06	0.00043767
TEA026434	122.797	332.157	1.4366	4.0018e-06	0.00044027
PB.13411	2195.42	705.406	-1.6389	4.3238e-06	0.00047411
PB.1448	1871.73	997.237	-0.90887	4.4615e-06	0.00048598
PB.4135	4123.55	6149.41	0.57657	4.4577e-06	0.00048598
PB.18692	918.941	365.163	-1.3329	4.6362e-06	0.00050334
TEA027478	849.555	1552.92	0.8707	4.6964e-06	0.00050821
PB.14336	2671.97	1594.54	-0.74515	4.8331e-06	0.00052129
PB.16966	14069.5	8148.65	-0.78805	5.0341e-06	0.00054121
PB.4401	10232.6	19650.2	0.94137	5.0589e-06	0.0005421
PB.4774	480.598	879.286	0.87153	5.0891e-06	0.00054358
PB.3304	1441.26	807.252	-0.83688	5.1679e-06	0.00055021
TEA018665	3166.34	4889.16	0.62663	5.1877e-06	0.00055055
PB.10667	3994.8	2286.54	-0.80531	5.2664e-06	0.00055711
TEA022939	808.994	432.639	-0.90265	5.2896e-06	0.00055778
TEA001522	28.6102	209.182	2.8699	5.9406e-06	0.00062442
PB.10421	2026.13	1197.4	-0.75859	6.1033e-06	0.00063949
PB.3235	1370.77	2394.47	0.80435	6.1486e-06	0.0006422
PB.15502	41.6764	0	-7.9295	6.3574e-06	0.00066192
PB.9979	11513.7	17140.4	0.57401	6.4254e-06	0.00066689
PB.16176	67.9883	237.597	1.8033	6.4867e-06	0.00067114
PB.119	1112.73	630.609	-0.81892	6.542e-06	0.00067474
PB.2064	954.056	497.054	-0.94156	6.6554e-06	0.0006843
PB.2401	21160.5	30072.4	0.50707	6.9114e-06	0.00070842
PB.12759	5694.29	2967.65	-0.94026	6.9339e-06	0.00070853
PB.11361	863.41	346.132	-1.3201	7.0653e-06	0.00071972
TEA014287	20970.2	40263.1	0.94113	7.4227e-06	0.00075381
PB.13627	4315.52	2369.25	-0.86475	7.7041e-06	0.00077998
PB.285	317.521	120.013	-1.4054	7.7827e-06	0.00078553
PB.1181	645.176	317.95	-1.0206	7.9272e-06	0.00079767
PB.2990	5825.3	10916.9	0.90617	8.1126e-06	0.00081385
PB.14907	568.694	281.517	-1.0147	8.3981e-06	0.00083994
PB.269	40.7409	0	-7.8965	8.4819e-06	0.00084576
PB.17778	374.119	142.405	-1.3915	8.7485e-06	0.00086971
PB.9294	207.915	47.779	-2.1235	8.7858e-06	0.0008708
PB.13494	239.511	69.8384	-1.7743	9.0043e-06	0.00088978
PB.13862	21.7901	114.49	2.3922	9.4086e-06	0.00092696
PB.6147	1560.07	902.144	-0.79077	9.6116e-06	0.00094414
PB.19556	4000.82	2266.54	-0.81955	9.8238e-06	0.00096212
PB.12006	231.589	834.636	1.8485	1.0275e-05	0.0010034
PB.12739	1579.87	914.488	-0.78818	1.0441e-05	0.0010165
PB.11360	1461.51	3005.78	1.0406	1.0646e-05	0.0010334
PB.16624	1934.8	1078.45	-0.84318	1.0682e-05	0.0010339
PB.2758	3700.53	2452.76	-0.59325	1.1336e-05	0.001094
PB.3231	1626.35	806.287	-1.0117	1.1745e-05	0.0011302
PB.12066	362.849	776.208	1.0977	1.2281e-05	0.0011783
TEA004370	1161.57	2309.16	0.99157	1.2604e-05	0.0012058
PB.16202	376.187	156.613	-1.2633	1.2733e-05	0.0012111
TEA013356	526.565	1400.2	1.4116	1.27e-05	0.0012111
PB.17260	185.22	54.8659	-1.7539	1.2926e-05	0.0012259
PB.4134	700.131	1344.5	0.94075	1.3334e-05	0.001261
PB.6661	858.751	396.705	-1.1135	1.3487e-05	0.0012718
PB.14217	182.184	54.4667	-1.7433	1.3891e-05	0.0013062
TEA005008	250.91	531.99	1.084	1.4252e-05	0.0013363
PB.6338	901.25	473.93	-0.92639	1.4523e-05	0.0013579
PB.5695	1206.89	673.364	-0.84259	1.4652e-05	0.001366
PB.1376	1886.22	3333.15	0.82168	1.5477e-05	0.001439
PB.11092	36418.4	54767.2	0.58863	1.6099e-05	0.0014925
PB.15129	581.662	153.685	-1.9195	1.6354e-05	0.0015077
PB.3475	413.769	161.637	-1.3571	1.6346e-05	0.0015077
TEA024806	291.573	802.96	1.4621	1.6458e-05	0.0015131
PB.15838	1258.27	754.149	-0.73825	1.6668e-05	0.0015281
PB.1641	1015.15	520.278	-0.96465	1.6874e-05	0.0015376
PB.5308	634.697	1124.87	0.82608	1.6889e-05	0.0015376
PB.7232	991.239	443.22	-1.162	1.6914e-05	0.0015376
PB.9240	4700.59	7473.75	0.66897	1.6958e-05	0.0015376
TEA022849	137.916	23.0909	-2.5765	1.7046e-05	0.0015414
PB.17949	4863.65	2786.49	-0.80375	1.8047e-05	0.0016274
PB.10431	3019.49	4505.96	0.57766	1.8199e-05	0.0016367
PB.3223	2730.56	1549.92	-0.81727	1.84e-05	0.0016502
PB.16164	0	44.2853	7.8204	1.8784e-05	0.0016801
PB.1085	2538.47	1411.04	-0.84773	1.9383e-05	0.001729
PB.18627	19573.8	33847.1	0.79014	1.944e-05	0.0017294
PB.11427	213.017	54.999	-1.9493	1.9605e-05	0.0017394
TEA029646	531.462	207.685	-1.356	1.9851e-05	0.0017565
PB.10890	960.791	1917.58	0.99751	2.0188e-05	0.0017816
TEA025746	315.085	117.584	-1.4231	2.0499e-05	0.0018041
PB.6885	4840.33	3206.22	-0.59443	2.1197e-05	0.0018607
PB.5588	31090.9	43426.4	0.48208	2.1435e-05	0.0018766
TEA033818	103.224	513.924	2.3167	2.206e-05	0.0019262
PB.14492	992.974	487.738	-1.0245	2.2274e-05	0.0019397
PB.1748	939.112	494.592	-0.92408	2.2396e-05	0.0019452
PB.14431	1136.82	480.251	-1.2419	2.255e-05	0.0019535
PB.13960	4776.56	3010.74	-0.66612	2.3045e-05	0.0019859
PB.478	1847.55	1107.93	-0.73728	2.3024e-05	0.0019859
PB.7545	2148.29	1130.99	-0.92494	2.3586e-05	0.0020272
PB.15833	2991.93	1736.08	-0.78488	2.3718e-05	0.0020333
TEA023497	13.0902	161.57	3.6192	2.455e-05	0.0020992
PB.3061	5805.42	8588.5	0.5651	2.4644e-05	0.0021017
PB.7051	3250.72	1525.43	-1.0914	2.556e-05	0.0021742
PB.6141	6563.35	4515.28	-0.53966	2.6378e-05	0.002238
TEA021252	34.2078	0	-7.6446	2.6654e-05	0.0022557
PB.2173	297.117	573.447	0.94841	2.6912e-05	0.0022717
PB.12447	3117.07	1950.92	-0.67627	2.7655e-05	0.0023225
PB.2281	2022.13	1299.25	-0.63797	2.7645e-05	0.0023225
PB.7351	69.6051	209.948	1.5916	2.8025e-05	0.0023477
TEA012633	156.858	16.5696	-3.2553	2.8212e-05	0.0023573
PB.10742	711.512	1387.65	0.96314	2.8959e-05	0.0024136
TEA028514	518.925	139.511	-1.8941	2.9135e-05	0.0024221
PB.1784	4247.61	6785.28	0.67575	2.9369e-05	0.0024355
PB.5077	64.0973	981.331	3.9357	3.075e-05	0.0025436
PB.6644	321.797	610.18	0.92336	3.1897e-05	0.0026319
TEA003973	137.716	371.119	1.4295	3.2679e-05	0.0026897
PB.8048	2519.29	3766.39	0.58029	3.2896e-05	0.0027008
PB.12858	2852.76	1778.37	-0.68214	3.464e-05	0.0028309
PB.15583	3392.39	1594.47	-1.0889	3.4652e-05	0.0028309
TEA020688	77.0889	363.799	2.2361	3.7256e-05	0.0030361
PB.1430	901.899	1436.9	0.67175	3.7507e-05	0.0030491
PB.10779	3175.01	2089.76	-0.60341	3.8217e-05	0.0030992
PB.10801	396.564	181.733	-1.1249	4.05e-05	0.0032762
PB.13124	8287.52	5129.12	-0.69206	4.0618e-05	0.0032777
TEA003571	998.544	519.513	-0.94286	4.2326e-05	0.0034072
PB.6948	11322	15984.8	0.49759	4.2709e-05	0.0034297
PB.13826	6318.51	9045.33	0.5176	4.296e-05	0.0034415
PB.5846	1119.69	426.983	-1.3922	4.3828e-05	0.0035025
PB.13655	18208.6	25493.3	0.48552	4.4617e-05	0.0035544
PB.19162	436.319	894.259	1.0345	4.4692e-05	0.0035544
PB.14873	6267.45	3154.28	-0.99062	4.5447e-05	0.0036057
PB.7443	431.196	182.831	-1.2389	4.6415e-05	0.0036697
PB.9634	5446.36	3630.34	-0.58527	4.6476e-05	0.0036697
PB.9183	4101.27	8731.48	1.0902	4.6729e-05	0.0036809
PB.3299	278.997	99.4841	-1.49	4.6932e-05	0.0036881
PB.10998	135.779	503.044	1.8881	4.7432e-05	0.0037185
PB.6539	1200.1	1957.51	0.7056	4.7661e-05	0.0037276
PB.283	1486.02	889.301	-0.74117	4.8389e-05	0.0037756
PB.2560	1309.4	2909.66	1.1519	4.8879e-05	0.0038049
PB.1703	3166.36	1848.61	-0.77671	5.4362e-05	0.0041921
PB.2119	1634.23	792.778	-1.0442	5.402e-05	0.0041921
PB.4880	301.188	121.51	-1.3115	5.4255e-05	0.0041921
PB.7323	1402.24	672.499	-1.0607	5.4186e-05	0.0041921
PB.12741	3602.79	2253.66	-0.67669	5.4756e-05	0.0042126
PB.17578	1863.65	1162.03	-0.68111	5.4929e-05	0.0042161
PB.14840	8346.94	12589.6	0.59299	5.5078e-05	0.0042178
PB.12584	266.271	864.247	1.6992	5.5885e-05	0.0042696
TEA018327	565.475	286.308	-0.98238	5.6538e-05	0.0043095
PB.10349	744.763	420.561	-0.82484	5.7893e-05	0.0044027
PB.7374	688.516	1683.34	1.2903	5.946e-05	0.0045114
PB.18775	3.10222	72.4004	4.5263	6.1273e-05	0.0046363
PB.5806	3718.31	5584.12	0.58683	6.1527e-05	0.0046363
TEA017922	458.542	957.509	1.0614	6.1407e-05	0.0046363
PB.5285	3716.79	8657.28	1.2197	6.2235e-05	0.004679
PB.1343	394.645	836.066	1.0827	6.2401e-05	0.0046808
PB.8108	4454.36	8615.72	0.95162	6.3525e-05	0.0047543
PB.5706	5407.18	8204.27	0.60161	6.6345e-05	0.0049541
TEA011905	307.993	695.59	1.1748	6.9764e-05	0.0051977
TEA025768	202.655	600.564	1.5682	7.0043e-05	0.0052067
PB.15939	80.5134	10.9133	-2.8744	7.4956e-05	0.0055594
PB.5744	224.484	460.455	1.0371	7.5763e-05	0.0056066
TEA018259	585.346	301.081	-0.96031	7.6132e-05	0.0056213
PB.8097	195.695	511.827	1.3879	7.9342e-05	0.0058323
TEA002891	0	32.2408	7.3619	7.9195e-05	0.0058323
PB.5647	3359.95	2218.83	-0.59847	8.0174e-05	0.0058803
PB.5314	1025.69	420.029	-1.2882	8.403e-05	0.0061495
PB.8118	28657.6	42856.4	0.58057	8.4245e-05	0.0061516
PB.12750	477.52	859.423	0.84717	9.1118e-05	0.0066191
PB.2880	6184.17	4054.23	-0.60936	9.0996e-05	0.0066191
PB.3115	722.384	377.573	-0.93479	9.125e-05	0.0066191
PB.5951	1754.12	1163.33	-0.59249	9.2056e-05	0.006663
PB.15727	3010.29	1964.93	-0.61577	9.2603e-05	0.0066879
PB.1365	1143.73	1901.94	0.73415	9.4162e-05	0.0067709
PB.7727	1910.88	1033.9	-0.88686	9.4093e-05	0.0067709
PB.3280	992.039	609.348	-0.70325	9.593e-05	0.006883
TEA017881	642.19	335.085	-0.93965	9.7561e-05	0.0069848
PB.16372	1287.18	1946.06	0.59614	9.7989e-05	0.0070003
PB.9013	6126.94	8434.45	0.46112	0.00010119	0.007213
PB.121	235.958	479.353	1.0234	0.00010184	0.0072438
PB.5300	1457.81	2216.4	0.60466	0.00010221	0.0072546
TEA010482	81.2036	8.31806	-3.2851	0.0001076	0.0076209
PB.5376	1275.02	2217.36	0.79791	0.00011045	0.0078061
PB.15694	1033.18	2238.79	1.1154	0.00011165	0.0078738
PB.925	988.695	552.686	-0.83978	0.00011473	0.0080736
PB.5884	1956.36	1101.45	-0.82919	0.00011523	0.0080825
PB.8636	2523.52	1715.22	-0.55707	0.00011534	0.0080825
PB.10837	9034.2	12386.6	0.45533	0.00011601	0.0080949
PB.15644	29.4799	0	-7.431	0.00011599	0.0080949
PB.12155	985.591	1926.53	0.96675	0.00011953	0.0083231
PB.5724	970.466	1602.89	0.72414	0.00012006	0.0083424
TEA019938	331.029	150.058	-1.1427	0.00012416	0.0086092
PB.10797	2006.87	2965.42	0.56318	0.00012592	0.0087127
TEA030338	975.543	440.126	-1.1493	0.00012672	0.0087501
PB.1849	1188.23	692.03	-0.78069	0.00013088	0.0090182
PB.19268	2302.53	3587.65	0.64008	0.00013157	0.0090471
TEA013366	170.767	569.188	1.7375	0.00013346	0.0091575
TEA016679	30.3344	0	-7.4705	0.00013473	0.0092255
PB.6172	2008.53	1038.59	-0.95213	0.00013804	0.0094328
PB.8674	425.332	781.067	0.87678	0.00013839	0.009437
PB.6523	325.925	121.777	-1.4233	0.0001388	0.0094456
TEA009969	166.607	51.7383	-1.6838	0.0001395	0.0094738
TEA031212	143.29	334.419	1.2235	0.00014055	0.009525
PB.2749	428.706	198.003	-1.1134	0.00014355	0.0097088
PB.56	484.143	248.61	-0.96252	0.00014391	0.0097131
PB.1040	1569.03	1027.78	-0.61059	0.00014732	0.009923
PB.2787	3259.28	2221.22	-0.55345	0.00014879	0.010002
PB.4412	1581.25	2390.38	0.59646	0.00014964	0.010038
PB.11869	8014.23	11582.8	0.53143	0.00015072	0.01009
TEA005261	24.6382	117.618	2.2554	0.00015119	0.010101
PB.12916	422.764	185.393	-1.1881	0.00015372	0.010249
PB.2742	661.542	1076.22	0.70167	0.00015407	0.010252
PB.18871	728.182	340.741	-1.0971	0.000156	0.01036
PB.15700	3530.03	2303.3	-0.61566	0.0001575	0.010439
PB.10012	6430.54	9475.57	0.55938	0.00015883	0.010505
PB.2961	627.152	1108.83	0.82203	0.00015974	0.010523
TEA021720	166.41	44.8842	-1.8852	0.00015943	0.010523
PB.7569	2312.33	3572.64	0.6279	0.00016383	0.010772
PB.18714	1192.34	740.641	-0.68749	0.00016864	0.011066
PB.9745	4396.9	2925.23	-0.58791	0.00016914	0.011076
PB.5130	891.115	532.556	-0.74322	0.00017265	0.011284
PB.12488	415.276	895.955	1.1098	0.0001777	0.011591
TEA014699	606.15	1035.47	0.77192	0.00017845	0.011617
TEA028573	0	27.7158	7.1417	0.00017966	0.011672
PB.7225	7930.99	5289.56	-0.58426	0.00018102	0.011699
TEA007196	26.9364	0	-7.2993	0.0001807	0.011699
TEA014108	563.57	235.8	-1.2562	0.00018164	0.011699
TEA018573	448.903	834.103	0.89366	0.00018168	0.011699
TEA032708	79.5515	266.877	1.7441	0.00018184	0.011699
PB.19429	948.695	577.806	-0.71539	0.00018357	0.011778
PB.3023	2497.2	3558.97	0.51123	0.00018385	0.011778
TEA021800	585.75	946.563	0.69258	0.00018413	0.011778
PB.19132	128.302	360.572	1.489	0.00018578	0.01186
TEA005088	674.222	294.36	-1.1974	0.00018703	0.011917
TEA013594	295.617	570.353	0.94819	0.00018765	0.011933
PB.16319	1671.18	2637.49	0.65846	0.00018918	0.011986
TEA001661	821.139	207.652	-1.9842	0.00018921	0.011986
PB.18672	55.2356	271.135	2.2983	0.00018984	0.012003
PB.5470	10706.3	14488.1	0.43638	0.00019022	0.012004
PB.12685	2327.04	1543.73	-0.59191	0.00019475	0.012267
PB.19053	592.3	1002.63	0.75984	0.00019744	0.012412
PB.6734	24172.9	33105.2	0.45365	0.00020172	0.012633
TEA033681	732.378	358.276	-1.033	0.00020145	0.012633
PB.17166	947.337	1519.41	0.68163	0.00020351	0.012721
PB.10904	989.636	398.468	-1.3114	0.00020653	0.012865
PB.16042	2430.08	1577.54	-0.6237	0.00020658	0.012865
PB.3960	2088.08	1378.4	-0.59952	0.0002076	0.012904
PB.6630	835.089	1453.1	0.79857	0.00020822	0.012918
TEA028741	25.1224	0	-7.1992	0.0002091	0.012948
PB.3390	661.143	347.995	-0.92627	0.0002118	0.013074
PB.3440	1218.85	1941.74	0.67216	0.00021193	0.013074
PB.1781	9961.41	5264.94	-0.9201	0.0002141	0.013183
TEA010284	2344.93	1408.55	-0.73561	0.00021721	0.01335
PB.7673	7198.25	5078.21	-0.50344	0.00022187	0.013611
PB.3815	2089.57	1426.78	-0.5506	0.00022297	0.013654
TEA015646	1306.49	719.28	-0.86195	0.00022488	0.013745
PB.5174	928.24	2273.16	1.2917	0.00023169	0.014135
PB.13518	334.568	588.786	0.81563	0.00023594	0.014365
PB.16478	3481.16	1580.3	-1.139	0.00023634	0.014365
TEA003466	1978.42	973.979	-1.0225	0.0002403	0.014579
PB.17128	1457.4	947.627	-0.62135	0.00024235	0.014663
TEA017293	371.334	135.917	-1.4529	0.00024257	0.014663
PB.16086	1062.45	582.164	-0.86693	0.0002441	0.014728
PB.4953	251.25	51.5388	-2.2902	0.00025036	0.015079
PB.15532	203.005	81.2176	-1.322	0.00025136	0.015112
TEA007579	1286.65	816.867	-0.65491	0.00025439	0.015265
PB.6701	99.9813	322.675	1.6907	0.00025703	0.015396
PB.10565	1089.6	585.259	-0.89632	0.00025932	0.015499
PB.7200	2545.01	3602.82	0.50135	0.00026015	0.015499
TEA010589	1100.41	2106.23	0.93632	0.00025989	0.015499
PB.14746	2396.56	1439.16	-0.73533	0.00027117	0.016097
PB.16422	43.2034	197.671	2.1955	0.00027074	0.016097
PB.14168	1363.21	893.26	-0.60951	0.0002748	0.016186
PB.6082	3355.01	4981.92	0.57043	0.00027436	0.016186
PB.7470	24186.2	16732	-0.53161	0.00027379	0.016186
PB.826	1111.39	1667.74	0.58549	0.00027468	0.016186
PB.8781	1859.63	1035.37	-0.84549	0.00027512	0.016186
PB.10478	4270.95	2872.46	-0.57253	0.00027767	0.016307
PB.14166	1342.05	763.632	-0.81349	0.00028406	0.016653
PB.8582	6773.13	10013.6	0.56399	0.00028507	0.016682
PB.9422	282.058	130.926	-1.1068	0.00028765	0.016803
PB.11189	4357.78	3107.73	-0.48762	0.0002895	0.016881
PB.3945	2246.85	1275.86	-0.81697	0.00029021	0.016893
TEA032598	82.3427	17.2683	-2.2565	0.00029376	0.01707
PB.4843	610.059	974.212	0.67512	0.00029459	0.017088
PB.10630	1478.46	950.522	-0.63783	0.00029707	0.017201
PB.8663	634.025	1006.69	0.66711	0.00030048	0.017338
TEA024152	8574.49	14049.1	0.71241	0.00030038	0.017338
PB.18645	27393.1	38980.6	0.50895	0.00030313	0.017461
PB.3416	548.791	1487.64	1.4381	0.00031453	0.018085
PB.8141	1183.09	636.431	-0.89359	0.00032158	0.01843
PB.8653	4896.7	6771.07	0.4675	0.00032164	0.01843
TEA024072	620.22	341.64	-0.86116	0.00032258	0.018452
PB.18710	20562.1	27825.1	0.43638	0.00032799	0.018729
PB.18454	258.241	110.364	-1.2271	0.00033316	0.018991
PB.19271	23882.3	34971.5	0.55021	0.00034337	0.01954
PB.8525	7159.53	11466.4	0.6794	0.0003484	0.019792
TEA009166	16.6197	99.2845	2.5789	0.00035166	0.019943
PB.7428	7644.53	5126.82	-0.57651	0.00035237	0.019948
PB.15243	944.196	536.049	-0.81641	0.0003553	0.02008
TEA007508	1889.61	2682.08	0.50524	0.0003578	0.020187
PB.18121	1546.7	1003.99	-0.62387	0.0003632	0.020456
PB.18218	320.082	559.407	0.80546	0.0003642	0.020478
PB.12324	991.175	1533.39	0.62957	0.00037032	0.020751
PB.16745	1536.62	988.486	-0.63699	0.00036995	0.020751
PB.1471	3321.9	4961.83	0.57874	0.00037102	0.020755
TEA000713	113.678	17.9338	-2.6755	0.00037174	0.02076
PB.10605	75.3342	201.231	1.4172	0.00037709	0.020988
PB.15781	2176.16	1433.1	-0.60232	0.00037666	0.020988
PB.12450	1169.58	1904.14	0.70268	0.00037804	0.021005
PB.8178	3023.98	1631.94	-0.89034	0.00038482	0.021346
PB.563	4477.56	3122.54	-0.52013	0.00038565	0.021356
PB.7411	1556.16	696.622	-1.1598	0.00039383	0.021773
PB.17730	2665.18	3950.55	0.56764	0.00040353	0.022272
TEA033503	6.9844	64.6812	3.2169	0.00040423	0.022273
TEA031299	587.102	218.299	-1.426	0.00040768	0.022426
PB.12171	114912	168094	0.54873	0.00041518	0.022801
PB.16598	734.736	1743.33	1.247	0.00041667	0.022844
PB.5654	509.714	1003.49	0.97715	0.00041808	0.022883
PB.9486	824.853	436.665	-0.91755	0.00042076	0.022992
PB.11079	2949.99	2050.44	-0.52462	0.00042401	0.023131
PB.1140	540.64	917.682	0.76298	0.00043055	0.023449
PB.3296	4156.56	2475.19	-0.74812	0.00043263	0.023524
PB.12163	515.629	1292.36	1.3255	0.00043427	0.023574
TEA019369	1057.87	670.27	-0.65781	0.00043554	0.023604
PB.616	520.014	229.08	-1.1825	0.00044044	0.023831
TEA007478	996.549	1580.5	0.66516	0.00044148	0.023848
PB.16363	940.455	1428.78	0.603	0.0004427	0.023875
PB.12112	730.925	1122.01	0.61809	0.00044509	0.023942
TEA027164	826.29	1511.09	0.87026	0.00044539	0.023942
TEA012913	1355.05	837.064	-0.69526	0.00044755	0.024019
PB.4308	135.747	346.265	1.3493	0.00046313	0.024815
PB.16177	1147.6	1690.96	0.55901	0.00046412	0.024827
PB.869	435.269	763.232	0.81076	0.00046906	0.025051
PB.5229	1898.99	912.292	-1.0573	0.00047797	0.025485
PB.100	1383.45	893.626	-0.63081	0.00048138	0.025625
TEA000412	21.823	0	-6.9964	0.00048616	0.025838
PB.6050	1245.32	1845.88	0.56809	0.0004882	0.025868
TEA001184	295.94	721.509	1.2846	0.00048828	0.025868
PB.1144	3301.31	4761.19	0.52845	0.00049177	0.026011
PB.15875	646.331	318.715	-1.02	0.00049569	0.026176
PB.18940	6632.91	11280	0.76596	0.0004974	0.026224
PB.13235	45.7229	153.551	1.75	0.00050464	0.026564
TEA011438	2.13388	36.1669	4.0849	0.00050621	0.026604
PB.3220	119.112	269.439	1.1789	0.0005115	0.026839
PB.15858	1170.04	1737.54	0.57031	0.00051614	0.02704
PB.16229	3632.52	2369.82	-0.61651	0.00052113	0.027258
TEA029695	306.343	151.056	-1.0199	0.000522	0.027261
PB.19191	27362.1	42425.2	0.63275	0.00052567	0.027409
PB.12074	1409.88	650.739	-1.1149	0.00053376	0.027787
PB.14894	273.16	591.048	1.1143	0.00054547	0.028351
PB.8898	191.526	60.0564	-1.6733	0.00055538	0.028796
TEA009124	456.243	203.726	-1.1634	0.00055576	0.028796
PB.5858	833.166	449.575	-0.88879	0.00057286	0.029589
TEA002972	6.46737	92.4634	3.8432	0.00057267	0.029589
PB.16894	4386.06	3024.48	-0.53629	0.00057614	0.029711
PB.14972	551.452	314.489	-0.81065	0.00057739	0.029722
PB.2247	22.1428	0	-7.018	0.00057813	0.029722
TEA014454	414.583	165.896	-1.3225	0.00058011	0.029777
PB.19372	1280.37	838.96	-0.61032	0.00058159	0.029806
PB.3524	2970.97	1637.6	-0.85983	0.00059087	0.030235
PB.13713	574.94	1134.88	0.9805	0.00059343	0.030319
PB.19080	307.664	57.1951	-2.4323	0.00059684	0.030399
PB.9200	1215.32	2055.26	0.75757	0.00059627	0.030399
PB.16118	706.965	392.613	-0.84865	0.0006013	0.030579
PB.3164	294.287	142.671	-1.0442	0.0006037	0.030654
PB.14883	2376.81	3927.73	0.72446	0.00061064	0.030959
PB.16113	808.148	1204.12	0.57525	0.00063067	0.031828
PB.6487	855.086	1871.86	1.1309	0.00062889	0.031828
TEA012490	15.75	108.9	2.7937	0.00063036	0.031828
PB.14867	3516.02	4856.89	0.46595	0.0006331	0.03188
TEA014551	548.207	916.384	0.74105	0.00063365	0.03188
PB.3639	6026.92	4434.19	-0.44265	0.00063638	0.031969
PB.12027	692.13	377.141	-0.87476	0.00064009	0.032107
PB.17590	13122.1	20206.6	0.62287	0.00064576	0.032342
PB.16121	865.984	1287.67	0.57252	0.00065421	0.032674
PB.17739	5855.33	8709.78	0.57288	0.00065438	0.032674
TEA009384	577.65	966.958	0.74396	0.00065765	0.032788
PB.2766	5057.66	3075.36	-0.71787	0.00066394	0.033041
TEA011038	199.123	396.738	0.99513	0.00066473	0.033041
PB.8613	7324.06	10001.4	0.44956	0.00066684	0.033096
PB.10524	703.268	1110.63	0.65886	0.00067258	0.033331
PB.8160	501.551	1192.78	1.2494	0.00067661	0.033481
PB.19348	1117.59	678.189	-0.72149	0.00068078	0.033636
PB.13426	234.639	41.79	-2.4945	0.00068422	0.033756
PB.17195	117.247	302.611	1.3663	0.00068743	0.033864
PB.4011	2409.8	1486.84	-0.69717	0.0006974	0.034304
PB.12765	42.9734	162.601	1.9229	0.00070519	0.034635
PB.17735	4810.11	8191.6	0.76803	0.00071353	0.034964
PB.9082	134.261	334.752	1.3184	0.00071498	0.034964
TEA002878	521.501	277.025	-0.91382	0.00071506	0.034964
PB.166	1941.81	2885.67	0.5718	0.00071624	0.03497
TEA025177	176.356	356.379	1.0138	0.00072056	0.035129
PB.11952	3047.51	4223.98	0.47084	0.00073145	0.035607
PB.16397	300.901	148.461	-1.0183	0.00073335	0.035647
PB.12991	6664.3	3632.1	-0.87584	0.0007359	0.035718
PB.11419	6761.98	10702.4	0.66232	0.0007381	0.03572
PB.9143	2128.96	1513.72	-0.4922	0.00073783	0.03572
PB.7982	73.4873	210.314	1.5155	0.00075516	0.036492
PB.9818	609.366	1038.53	0.76847	0.00076216	0.036777
PB.11671	39.1481	1.73015	-4.4521	0.00077524	0.037299
PB.17512	873.79	1317.32	0.59263	0.00077523	0.037299
TEA021361	18.3352	126.601	2.7919	0.00078246	0.037591
TEA005452	22.5284	0	-7.0432	0.00078455	0.037637
PB.7518	2821.88	2008.01	-0.49072	0.00078656	0.037679
PB.18853	2852.25	1919.31	-0.57167	0.0007938	0.037911
PB.4454	1065.26	2354.38	1.1437	0.00079486	0.037911
PB.8309	59.9787	209.216	1.8047	0.00079382	0.037911
PB.14665	729.887	401.563	-0.86099	0.0007972	0.037967
PB.16881	171.909	68.9734	-1.317	0.00080307	0.038192
PB.12520	129.437	310.164	1.2617	0.00081224	0.038573
PB.790	1126.15	703.442	-0.67965	0.00081895	0.038835
PB.10867	870.686	556.711	-0.64551	0.00082502	0.039067
TEA013327	213.854	88.0717	-1.2793	0.00082771	0.039138
PB.14412	3392.32	2303.37	-0.55833	0.00083653	0.039499
PB.5363	2.58518	60.1561	4.5252	0.00084611	0.039894
TEA030088	23.9657	0	-7.1303	0.00085536	0.040273
TEA004765	195.399	66.8107	-1.5453	0.00085984	0.040426
PB.299	1985.24	1343.47	-0.56361	0.00086175	0.040458
PB.4160	0	20.9283	6.737	0.0008745	0.040998
PB.9636	335.913	160.805	-1.0648	0.00087717	0.041065
TEA016512	1871.99	1282.11	-0.54612	0.00087874	0.041081
TEA014987	0	24.3885	6.9602	0.00088138	0.041146
PB.2370	39008.6	60425.8	0.63136	0.0008871	0.041354
TEA004368	2214.64	3511.85	0.66525	0.00089075	0.041466
PB.7361	1260.47	794.209	-0.66702	0.0008932	0.041521
PB.394	450.987	728.23	0.69098	0.00089637	0.041565
PB.4304	3109.69	5134.74	0.72353	0.00089665	0.041565
PB.7216	2729.28	3747.79	0.45757	0.00089825	0.04158
PB.228	722.261	394.176	-0.87233	0.0009047	0.04182
TEA024916	0	21.6935	6.7906	0.0009109	0.042048
PB.15253	42.4387	852.404	4.3272	0.00091573	0.042153
PB.5220	803.262	423.223	-0.9258	0.00091476	0.042153
PB.4806	1145.02	688.702	-0.73327	0.00092233	0.042398
PB.12005	4221	3043.28	-0.4719	0.00094033	0.043105
TEA028429	437.403	696.122	0.67031	0.00094017	0.043105
PB.11090	25747.9	37366.4	0.53726	0.00095179	0.043544
PB.13517	1132.13	2411.9	1.0915	0.00095313	0.043544
PB.859	1045.1	487.206	-1.1022	0.00095517	0.043544
TEA004541	131.027	313.292	1.2559	0.0009545	0.043544
TEA003470	608.236	295.89	-1.0413	0.00096234	0.04381
PB.9980	4269.92	2863.15	-0.57668	0.00097466	0.044249
TEA032456	334.338	555.647	0.73305	0.00097373	0.044249
PB.9628	1249.73	9377.24	2.9076	0.00098051	0.044453
TEA017727	122.288	37.4978	-1.7045	0.00098276	0.044494
TEA016434	228.546	91.4322	-1.3248	0.00098897	0.044714
PB.10681	791.616	476.792	-0.73202	0.0009919	0.044785
PB.18979	11068.1	15037.2	0.44208	0.00099453	0.044842
PB.12405	13843.4	9850.52	-0.49099	0.0010144	0.045677
PB.8031	4302.8	3216.86	-0.41962	0.0010199	0.04586
TEA016871	3318.28	6107.86	0.88007	0.0010445	0.046902
PB.9606	394.893	189.951	-1.0564	0.0010479	0.046992
PB.15138	1489.55	589.317	-1.3368	0.0010506	0.047049
PB.316	705.496	1214.94	0.78361	0.0010577	0.047304
PB.7215	2110.81	3351.28	0.66676	0.0010748	0.048003
PB.10625	2663.67	1879.78	-0.50264	0.0010796	0.048154
TEA010124	21.1504	0	-6.9501	0.001086	0.048373
PB.11820	6362.43	10251.9	0.68816	0.0011022	0.048989
PB.13563	1650.85	2289.53	0.47194	0.0011028	0.048989
PB.8283	65582.6	34714.6	-0.91779	0.0011096	0.049223
PB.5720	20.2718	79.6538	1.9747	0.001118	0.049531
PB.12689	508.222	813.041	0.67749	0.0011203	0.049564
PB.3788	303.896	554.582	0.86794	0.0011218	0.049565

## Sheet: CK_S_vs_ON_S
gene_id	CK_S_readcount	ON_S_readcount	log2FoldChange	pval	padj
PB.2286	2083.93	73.6815	-4.8218	1.833e-116	6.0599e-112
PB.990	892.302	13384.8	3.9072	2.4861e-107	4.1094e-103
PB.16291	659.963	5908.88	3.1627	4.4219e-100	4.8729e-96
PB.2016	5464.91	289.028	-4.24	1.5821e-88	1.3076e-84
PB.14399	187.971	4268.51	4.5068	8.5634e-84	5.6621e-80
TEA025155	181.686	2769.93	3.9309	4.7383e-78	2.6108e-74
PB.19162	407.858	5942.83	3.8645	4.6526e-76	2.1974e-72
PB.1520	3223.82	351.099	-3.1991	4.5282e-67	1.8713e-63
PB.11281	5310.17	612.864	-3.1149	3.2781e-65	1.2042e-61
PB.9662	20984.3	2770.83	-2.9208	1.3048e-64	4.3138e-61
PB.10176	1283.13	20887.3	4.0252	4.7512e-64	1.4279e-60
PB.3788	284.071	2567.57	3.1752	1.0031e-63	2.7635e-60
TEA021195	296.348	3738.06	3.6559	9.6779e-63	2.4612e-59
PB.5963	168.425	2586.16	3.9416	1.4232e-61	3.3608e-58
TEA005469	2139.85	309.917	-2.7874	2.7659e-55	6.096e-52
PB.4954	205.736	2473.22	3.5887	3.151e-53	6.5107e-50
PB.10912	6104.52	30147.7	2.3041	2.1487e-52	4.1785e-49
PB.15810	304.418	2359.12	2.9549	2.6465e-51	4.8607e-48
PB.18538	5057.44	1022.81	-2.306	1.7636e-50	3.0687e-47
PB.15939	75.2759	1285.19	4.0968	2.8137e-47	4.6511e-44
PB.8152	3402.68	14804.4	2.1213	7.3566e-47	1.1581e-43
PB.177	159.023	1407.51	3.1451	2.7167e-45	4.0825e-42
TEA004360	2130.26	8079.55	1.9233	1.3241e-44	1.9033e-41
PB.16956	706.353	4128.86	2.5472	4.28e-43	5.8957e-40
PB.12706	959.112	7557.35	2.9785	1.4755e-42	1.9512e-39
PB.5876	71.662	2240.74	4.9702	5.1313e-41	6.5247e-38
PB.16364	815.981	6261.93	2.9404	3.1289e-39	3.8312e-36
PB.3258	429.067	2403.45	2.4852	4.0963e-39	4.8365e-36
PB.15032	1493.86	166.727	-3.1644	6.8108e-39	7.7643e-36
TEA008868	3213.13	763.206	-2.0739	7.6461e-38	8.426e-35
PB.8653	4577.54	13157.5	1.5232	1.3776e-37	1.4691e-34
PB.5224	1366.9	6824.11	2.32	5.7352e-37	5.9252e-34
PB.6954	539.946	2417.64	2.1631	1.6618e-35	1.6649e-32
PB.5835	2128.64	395.833	-2.4274	2.441e-35	2.3735e-32
PB.5846	1046.68	159.151	-2.7171	3.3086e-35	3.1224e-32
PB.7176	1698.67	323.842	-2.3907	3.4001e-35	3.1224e-32
PB.1044	2848.18	726.125	-1.9718	6.8388e-35	6.1105e-32
PB.14883	2221.89	6675.13	1.587	2.303e-34	2.0036e-31
TEA026434	114.797	895.639	2.9646	8.3258e-34	7.0577e-31
TEA029329	187.058	1265.24	2.7567	1.6402e-33	1.3556e-30
PB.9914	233.838	2197.31	3.2334	1.9255e-33	1.5526e-30
PB.6020	577.24	3121.11	2.4351	2.0967e-33	1.6504e-30
PB.18425	2660.87	711.449	-1.9029	2.3251e-33	1.7876e-30
PB.16555	117.52	2044.42	4.1199	1.9764e-32	1.485e-29
PB.394	421.594	2280.12	2.4351	2.5162e-32	1.8486e-29
PB.19082	360.022	1656.81	2.2028	3.0576e-32	2.1975e-29
TEA018671	41.6589	699.142	4.0727	4.6216e-32	3.2508e-29
PB.15982	3960.01	1282.59	-1.6265	7.0397e-32	4.8486e-29
PB.454	221.006	1125.27	2.3485	2.3755e-31	1.6028e-28
PB.11862	291.621	1768.24	2.6007	6.34e-31	4.192e-28
PB.16252	123.348	1141.35	3.2082	1.0249e-30	6.6438e-28
PB.6436	1964.69	9457.57	2.2671	1.847e-30	1.1742e-27
PB.4572	3699.84	721.908	-2.3578	7.1483e-30	4.4589e-27
PB.17711	10109.4	2208.34	-2.1946	1.4609e-29	8.9438e-27
PB.12070	448.868	1676	1.9009	3.846e-28	2.3118e-25
PB.16640	2811.32	584.696	-2.2659	1.088e-27	6.423e-25
PB.11419	6321.15	27422	2.1171	1.399e-27	8.1142e-25
PB.244	6.95059	550.033	6.3034	3.9374e-27	2.2443e-24
PB.6164	559.036	60.9214	-3.1992	6.5677e-27	3.6801e-24
PB.4308	126.886	935.175	2.8802	1.0522e-26	5.7974e-24
PB.15405	1808.22	245.068	-2.8824	1.4848e-26	8.0472e-24
PB.10806	109.358	695.965	2.6708	1.7259e-26	9.203e-24
PB.5342	2853.1	9752.26	1.7733	1.9057e-26	1.0001e-23
PB.11039	2956.4	9555.08	1.6925	2.443e-26	1.262e-23
PB.8337	41523.6	9518.82	-2.1251	1.5787e-25	8.0293e-23
PB.6274	2199.21	494.655	-2.1523	1.0002e-24	5.0103e-22
PB.17815	446.547	46.8764	-3.2526	1.8338e-24	9.0486e-22
PB.5734	5022.05	15406.5	1.6172	2.957e-24	1.4376e-21
PB.18336	3764.46	9371.07	1.3158	4.5235e-24	2.1674e-21
PB.6234	715.027	4235.02	2.5668	2.1253e-23	1.0037e-20
PB.14318	104.979	669.362	2.674	2.22e-23	1.0337e-20
PB.14794	1938.08	383.174	-2.339	3.3582e-23	1.542e-20
TEA012492	22.207	391.612	4.1344	3.5765e-23	1.6197e-20
PB.8213	935.76	5625.68	2.5882	3.9287e-23	1.7552e-20
PB.18017	2650.33	6467.87	1.2872	4.4669e-23	1.969e-20
PB.19279	278.847	1720.16	2.6259	4.5735e-23	1.9895e-20
PB.8142	275.135	1884.68	2.7767	5.7662e-23	2.4757e-20
TEA027304	581.824	58.0286	-3.3278	9.2736e-23	3.9306e-20
PB.13030	6386.01	20857.8	1.7076	1.0836e-22	4.5348e-20
PB.11267	1308.91	5021.38	1.9399	3.3311e-22	1.3766e-19
TEA005552	4076.46	9603.89	1.2363	3.4216e-22	1.3965e-19
PB.661	1912.3	5305.01	1.4721	6.6942e-22	2.6989e-19
PB.4135	3854.73	10117.9	1.3922	1.2591e-21	5.0153e-19
PB.1904	22744.5	48168.2	1.0826	4.4917e-21	1.7678e-18
PB.5285	3474.28	11555.4	1.7337	6.2828e-21	2.4437e-18
PB.826	1038.92	2873.94	1.4678	6.7732e-21	2.6038e-18
PB.15591	220.152	2405.26	3.4501	8.8004e-21	3.3441e-18
PB.11187	49.0119	620.352	3.6594	9.2948e-21	3.4919e-18
PB.17739	5474.01	21570	1.9784	1.1396e-20	4.233e-18
PB.19132	119.918	1055.59	3.136	1.24e-20	4.5551e-18
TEA007881	34.7083	555.727	4.0051	1.4081e-20	5.1156e-18
PB.18979	10346.7	24762.3	1.259	1.541e-20	5.5377e-18
PB.4774	449.271	1646.51	1.8736	1.3549e-19	4.8164e-17
TEA008819	2845.28	11072.3	1.9602	1.6931e-19	5.9546e-17
PB.3160	2454.11	651.414	-1.9134	2.4784e-19	8.6249e-17
PB.12078	1004.7	291.082	-1.7872	2.6553e-19	9.1442e-17
PB.15643	571.81	2844.07	2.3148	2.7681e-19	9.4342e-17
PB.6022	2949.04	12130.3	2.0402	3.2404e-19	1.0931e-16
PB.62	1801.4	4163.06	1.2085	3.7961e-19	1.2677e-16
PB.5598	12995.1	5946.4	-1.1279	4.1577e-19	1.3745e-16
PB.18375	108.253	761.236	2.8153	4.3304e-19	1.4175e-16
PB.16018	4553.28	1664.5	-1.4519	4.4177e-19	1.4319e-16
PB.5624	275.032	1940.17	2.8195	4.8268e-19	1.5493e-16
TEA026425	1440.61	3827.7	1.4097	6.4131e-19	2.0386e-16
PB.13246	4745.47	2115.77	-1.1653	6.7345e-19	2.1204e-16
PB.155	840.969	2695.67	1.6807	7.8944e-19	2.4395e-16
PB.9909	896.318	2595.4	1.5336	7.8955e-19	2.4395e-16
PB.1202	272.456	1947.04	2.8378	9.0573e-19	2.7485e-16
PB.2059	1528.85	405.118	-1.9165	9.062e-19	2.7485e-16
PB.13158	245.959	1016.05	2.0471	9.7018e-19	2.9053e-16
PB.5531	3917.54	11170.1	1.5116	9.7548e-19	2.9053e-16
PB.15657	2517.87	8699.43	1.7888	1.3824e-18	4.0806e-16
PB.14252	3516.95	1482.82	-1.246	1.5898e-18	4.6104e-16
PB.9608	226.539	859.187	1.9235	1.5814e-18	4.6104e-16
PB.378	58.7223	455.195	2.9538	1.9083e-18	5.4859e-16
PB.5565	1222.76	106.7	-3.5193	1.9711e-18	5.6175e-16
PB.14082	2945.53	931.323	-1.6614	2.6252e-18	7.4177e-16
TEA004431	1264.07	369.606	-1.7736	2.7622e-18	7.7389e-16
PB.11099	7231.46	22374	1.6295	2.8658e-18	7.9615e-16
PB.14304	4769.79	20031.2	2.0702	2.978e-18	8.2043e-16
PB.971	1731.96	4053.61	1.2268	3.6623e-18	1.0006e-15
PB.13354	1363.04	4282.72	1.6519	3.7044e-18	1.0038e-15
PB.14540	2166.34	5402.65	1.3184	4.0154e-18	1.0793e-15
PB.12155	921.402	2658.52	1.529	4.5499e-18	1.2073e-15
PB.2758	3459.29	788.825	-2.133	4.5648e-18	1.2073e-15
TEA007478	931.536	3203.04	1.7816	6.2783e-18	1.6473e-15
PB.15511	869.778	2835.19	1.7047	9.1561e-18	2.3835e-15
PB.10425	882.551	2230.84	1.3377	1.0115e-17	2.5922e-15
TEA023579	3614.29	7981.43	1.1429	1.0097e-17	2.5922e-15
PB.4516	784.08	2417.52	1.6241	1.1161e-17	2.8383e-15
PB.1140	505.367	1838.2	1.8624	1.152e-17	2.9073e-15
PB.12859	891.349	2515.61	1.4966	1.1633e-17	2.9136e-15
PB.9295	600.493	1723.58	1.5214	1.3603e-17	3.3813e-15
PB.1648	196.464	959.588	2.2893	1.8925e-17	4.6692e-15
PB.11478	6508.3	17275.6	1.4084	2.0989e-17	5.14e-15
PB.10964	3664.28	947.762	-1.9509	2.1495e-17	5.2251e-15
PB.2392	3560.43	1369.86	-1.3779	2.4743e-17	5.9708e-15
TEA026619	186.946	1653.79	3.1464	2.8322e-17	6.785e-15
PB.12790	24146.5	3549.06	-2.7663	4.2114e-17	1.0017e-14
PB.14197	689.272	1867.7	1.438	5.5087e-17	1.3008e-14
PB.15154	15105.2	7385.71	-1.0323	6.0603e-17	1.417e-14
PB.9183	3834.55	17491.4	2.1896	6.0862e-17	1.417e-14
TEA011905	287.927	1463.05	2.3453	7.1594e-17	1.6552e-14
PB.14870	247.498	840.71	1.7641	8.7487e-17	2.0085e-14
PB.10655	2411.73	10082.5	2.0639	1.3042e-16	2.9737e-14
PB.2056	3456.42	11318.6	1.7114	1.445e-16	3.2279e-14
PB.5241	112.659	749.631	2.7331	1.432e-16	3.2279e-14
TEA026494	843.859	0	-12.169	1.4377e-16	3.2279e-14
TEA007508	1766.47	4471.1	1.3398	1.577e-16	3.499e-14
PB.6961	124.927	693.725	2.4738	1.594e-16	3.5132e-14
PB.14336	2497.81	1027.35	-1.2819	1.9092e-16	4.18e-14
PB.15460	1178.4	2869.16	1.2837	2.207e-16	4.8003e-14
TEA009819	151.563	693.644	2.1952	2.6442e-16	5.7135e-14
PB.9294	194.393	1452.96	2.903	3.1642e-16	6.7927e-14
PB.4422	1558.56	3908.54	1.3262	3.3652e-16	7.1776e-14
PB.375	1950.04	5482.79	1.4913	3.6748e-16	7.7877e-14
PB.12544	3080.02	6980.64	1.1805	4.3057e-16	9.0667e-14
PB.1913	575.513	1719.29	1.5793	5.721e-16	1.1971e-13
PB.6661	802.858	2872.05	1.8393	5.7659e-16	1.1989e-13
PB.7677	1283.02	3358.19	1.388	6.427e-16	1.328e-13
PB.5340	5513.73	1542.07	-1.8383	6.9251e-16	1.422e-13
TEA001067	20.1988	367.552	4.192	7.955e-16	1.6234e-13
PB.2146	37731.2	73785.8	0.96758	9.7909e-16	1.9858e-13
PB.3390	618.094	2036.47	1.7206	1.1227e-15	2.2631e-13
PB.2305	3140.29	1280.84	-1.2936	1.3017e-15	2.608e-13
TEA008715	166.054	647.302	1.9629	1.4616e-15	2.9109e-13
PB.14194	7377.11	14780.5	1.0026	2.2614e-15	4.4768e-13
PB.869	406.896	1212.15	1.5749	2.417e-15	4.7563e-13
PB.9365	4330.67	9600.17	1.1485	2.5967e-15	5.0796e-13
PB.3537	1122.77	2575.48	1.1976	3.2137e-15	6.2497e-13
PB.8637	225.729	846.783	1.9078	3.3108e-15	6.4009e-13
PB.1430	843.107	2985.78	1.8242	3.6029e-15	6.9251e-13
TEA026862	15.9273	204.034	3.6786	3.8519e-15	7.3609e-13
TEA002875	1010.78	105.151	-3.2649	3.8861e-15	7.3837e-13
PB.8355	858.542	2327.98	1.4388	4.2761e-15	8.0782e-13
PB.4660	14496.6	6332.44	-1.1949	4.9742e-15	9.3436e-13
PB.10577	58.5657	356.986	2.6062	6.1879e-15	1.1558e-12
PB.6424	4773.81	1576.61	-1.5985	9.2243e-15	1.7132e-12
PB.5260	3966.73	1376.46	-1.5269	9.6996e-15	1.7914e-12
TEA025770	323.614	54.2888	-2.5756	1.0073e-14	1.8501e-12
PB.4418	2207.83	4613.32	1.0631	1.1783e-14	2.1522e-12
PB.11381	1620.45	626.851	-1.3703	1.4783e-14	2.6854e-12
PB.8690	1037.85	2309.92	1.1542	1.5142e-14	2.7355e-12
PB.15113	771.247	2322.54	1.59	1.5811e-14	2.8409e-12
PB.14491	2418.59	6434.7	1.4116	1.6627e-14	2.9713e-12
PB.18592	47759	180095	1.9149	1.8011e-14	3.2013e-12
TEA026154	0	463.133	11.302	1.944e-14	3.4367e-12
PB.186	339.653	1533.93	2.1743	2.0682e-14	3.6369e-12
PB.14635	1182.62	2861.15	1.2744	2.229e-14	3.899e-12
PB.9745	4110.11	1750.96	-1.2311	2.3744e-14	4.1315e-12
PB.17712	966.518	155.686	-2.633	2.5271e-14	4.3741e-12
PB.16667	1884.44	4663.72	1.3073	3.0677e-14	5.2548e-12
TEA011616	1064.51	157.582	-2.755	3.0556e-14	5.2548e-12
PB.6857	86.2161	629.707	2.8702	3.1994e-14	5.4522e-12
TEA021594	443.107	0	-11.24	3.7857e-14	6.4183e-12
PB.3165	16984	68618.1	2.0144	4.0096e-14	6.7287e-12
PB.7249	20453	54462.8	1.413	4.0041e-14	6.7287e-12
TEA032917	226.606	950.76	2.0699	4.1832e-14	6.9846e-12
PB.9858	3093.49	9690.06	1.6472	4.8065e-14	7.985e-12
PB.5724	907.268	2426.19	1.4194	4.922e-14	8.1361e-12
TEA021736	6.95059	316.031	5.5049	5.0381e-14	8.2866e-12
PB.18798	455.68	1248.81	1.4548	5.1313e-14	8.3981e-12
PB.6848	894.464	4167.1	2.2203	6.468e-14	1.0534e-11
PB.5770	3006.17	6721.69	1.1609	6.786e-14	1.0997e-11
PB.16574	1470.46	425.874	-1.7873	1.0382e-13	1.6743e-11
PB.5119	519.502	1525.72	1.5547	1.1439e-13	1.8358e-11
PB.10563	465.928	2044.08	2.1338	1.2266e-13	1.9591e-11
PB.17166	885.634	2582.38	1.5442	1.2685e-13	2.0161e-11
PB.15383	468.392	1188.11	1.3427	1.3405e-13	2.1204e-11
PB.12162	200.672	1200.06	2.579	1.417e-13	2.2307e-11
PB.11092	34043.2	68603.9	1.0109	2.0424e-13	3.2e-11
PB.8781	1738.47	590.637	-1.5571	2.2363e-13	3.4874e-11
PB.8272	2846.96	886.926	-1.6826	2.3738e-13	3.6845e-11
PB.6523	304.677	54.7269	-2.4767	2.5722e-13	3.9737e-11
PB.5351	18143.6	43449.6	1.2599	2.862e-13	4.4008e-11
PB.11657	3675.93	7039.05	0.93727	2.993e-13	4.581e-11
PB.3778	995.403	302.259	-1.7193	3.1613e-13	4.8163e-11
TEA008322	998.004	148.34	-2.7499	3.267e-13	4.9544e-11
PB.1634	1921.56	5125.58	1.4155	3.3155e-13	5.0051e-11
TEA016193	917.837	2031.63	1.1464	3.3778e-13	5.076e-11
PB.12584	248.979	1964.78	2.9813	3.5755e-13	5.3487e-11
PB.11868	151.661	1025.32	2.7587	3.9007e-13	5.8088e-11
PB.1222	474.435	1481.26	1.6431	4.008e-13	5.9419e-11
PB.12066	339.197	944.214	1.477	4.7275e-13	6.9773e-11
PB.17469	965.176	337.588	-1.5159	5.0828e-13	7.4622e-11
PB.379	1013.21	2517.24	1.3132	5.1012e-13	7.4622e-11
PB.10977	455.479	1239.84	1.4452	5.6223e-13	8.1883e-11
PB.6141	6135.41	3154.3	-0.95988	6.066e-13	8.7957e-11
TEA021880	1060.77	2410.83	1.1846	6.9114e-13	9.9777e-11
PB.3318	5870.01	3105.04	-0.91878	7.3233e-13	1.0527e-10
PB.6534	5403.34	2539.79	-1.0891	8.1212e-13	1.1623e-10
PB.8243	5908.17	3004.62	-0.97558	8.6109e-13	1.2271e-10
PB.18360	194.098	1444.82	2.897	9.1563e-13	1.2992e-10
PB.6749	750.396	2140.19	1.5116	9.4675e-13	1.3376e-10
PB.13165	3848.26	1763.62	-1.1257	9.6014e-13	1.3507e-10
PB.7192	1566.92	4256.06	1.4416	1.1456e-12	1.6046e-10
TEA013686	201.031	829.611	2.0462	1.1503e-12	1.6046e-10
PB.10657	14978.3	36439.9	1.2827	1.2125e-12	1.6843e-10
PB.6734	22596.8	48881.3	1.1132	1.2189e-12	1.6861e-10
TEA005648	744.112	1834.05	1.3014	1.3943e-12	1.9206e-10
PB.3	801.694	2206.62	1.4608	1.6161e-12	2.217e-10
PB.4379	8424.65	4227.95	-0.99469	1.6767e-12	2.2906e-10
PB.9374	889.757	1929.33	1.1168	1.8439e-12	2.5087e-10
PB.2683	6475.73	3266.17	-0.98751	1.8826e-12	2.5507e-10
TEA006051	4161.86	9490.02	1.1893	2.2224e-12	2.9989e-10
PB.15858	1093.79	2681.06	1.2934	2.3978e-12	3.2224e-10
PB.5482	16813.2	42703.5	1.3447	2.5076e-12	3.3564e-10
PB.7393	18751.6	55338.6	1.5613	2.682e-12	3.5753e-10
PB.14250	4617.96	8382.62	0.86015	2.925e-12	3.8836e-10
PB.8950	627.666	2190.85	1.8038	3.053e-12	4.0373e-10
PB.259	771.731	2416.73	1.647	3.2488e-12	4.2791e-10
PB.3375	11998.8	6558.27	-0.87148	3.3612e-12	4.3922e-10
TEA028623	4759.83	2344.34	-1.0217	3.3502e-12	4.3922e-10
PB.12520	121.018	600.34	2.3122	3.3753e-12	4.3932e-10
PB.774	3022.78	1101.53	-1.4566	3.4409e-12	4.461e-10
TEA032254	669.927	212.275	-1.6579	4.3653e-12	5.6374e-10
PB.15400	3861.09	9096.63	1.2362	4.6188e-12	5.9416e-10
PB.11858	2679.6	1163.52	-1.2036	4.8276e-12	6.1861e-10
TEA013594	276.365	1015.27	1.8775	4.9561e-12	6.3262e-10
PB.8183	4867.72	2120.62	-1.1988	5.9585e-12	7.5605e-10
TEA033069	68.6518	365.496	2.4144	5.9688e-12	7.5605e-10
PB.13382	2269.63	546.519	-2.0537	6.4498e-12	8.1386e-10
TEA019962	15009.8	8187.7	-0.8744	6.6969e-12	8.4182e-10
TEA025574	9.52242	154.867	4.0274	7.9991e-12	1.0017e-09
PB.7448	994.549	2104.5	1.0815	8.8706e-12	1.1066e-09
PB.8019	4587.84	9204.71	1.0046	9.4917e-12	1.1797e-09
PB.17383	2962.79	723.945	-2.0328	1.1759e-11	1.456e-09
PB.16242	1103.02	2775.29	1.3312	1.2478e-11	1.5393e-09
PB.8362	282.143	860.435	1.6089	1.2643e-11	1.5539e-09
PB.19661	5539.34	965.286	-2.5207	1.2856e-11	1.5741e-09
PB.7720	647.081	1618.04	1.3219	1.3928e-11	1.6992e-09
TEA019938	309.445	1044.29	1.7548	1.5118e-11	1.8375e-09
PB.18853	2666.47	5545.5	1.0565	1.6252e-11	1.9681e-09
PB.19051	1923.06	4397.5	1.1931	1.6735e-11	2.0191e-09
PB.13035	213.022	26.8051	-2.9893	1.7836e-11	2.1442e-09
PB.9457	3409.89	1634.65	-1.0609	1.8483e-11	2.214e-09
TEA021966	23.6875	225.925	3.2491	1.9591e-11	2.3382e-09
PB.8697	4409.34	10139.3	1.2013	2.1482e-11	2.5546e-09
TEA014492	737.363	1854.48	1.3303	2.195e-11	2.601e-09
PB.16894	4100.37	8153.8	0.9918	2.3555e-11	2.7812e-09
PB.142	963.262	2315.75	1.2653	2.4105e-11	2.8359e-09
PB.17022	705.356	253.611	-1.4755	2.6871e-11	3.1502e-09
PB.17875	373.526	1831.8	2.2943	2.7106e-11	3.1666e-09
PB.4333	1851.06	3494.75	0.91688	2.7982e-11	3.2573e-09
PB.16274	861.861	1823.14	1.0811	2.9107e-11	3.3765e-09
PB.6009	2388.39	976.784	-1.2902	2.9983e-11	3.4659e-09
TEA010243	2120.26	751.444	-1.4962	3.4054e-11	3.9228e-09
TEA013504	769.768	2040.38	1.4062	3.4274e-11	3.9344e-09
PB.7470	22608.5	11305.5	-0.99986	4.0168e-11	4.595e-09
PB.7159	1322.42	3705.18	1.4866	4.1876e-11	4.7739e-09
PB.16086	993.184	305.016	-1.7038	4.2616e-11	4.8415e-09
PB.13789	1596.3	4094.43	1.3592	4.5345e-11	5.1339e-09
PB.18591	10035.1	5520.44	-0.86222	4.7919e-11	5.4068e-09
PB.7569	2161.71	4850.67	1.1661	4.8301e-11	5.4314e-09
PB.10374	190.47	0	-10.022	4.9749e-11	5.5753e-09
PB.14090	658.741	1414.02	1.1019	5.2546e-11	5.8688e-09
TEA021881	485.553	1205.44	1.3121	5.2858e-11	5.8838e-09
PB.18130	908.859	3019.42	1.7318	5.926e-11	6.5743e-09
PB.5108	3314.35	896.037	-1.8873	6.3635e-11	7.036e-09
PB.8472	732.264	256.715	-1.5126	6.4833e-11	7.1446e-09
TEA021345	7.40233	146.155	4.2969	6.849e-11	7.5225e-09
PB.19053	553.727	1504.24	1.4422	7.4856e-11	8.1945e-09
TEA001184	276.597	1310.97	2.2438	7.6738e-11	8.3728e-09
PB.18283	244.662	702.9	1.5224	7.9881e-11	8.6871e-09
PB.6133	1738.9	848.117	-1.0357	8.0537e-11	8.7296e-09
PB.16664	6337.69	3373.83	-0.9095	8.1669e-11	8.8234e-09
TEA008313	818.099	226.526	-1.8534	8.3184e-11	8.9578e-09
PB.15427	964.827	2056.67	1.0921	8.4882e-11	9.1111e-09
PB.9669	1874.32	302.607	-2.6302	8.8689e-11	9.4889e-09
TEA032178	24.3271	191.635	2.9758	9.5131e-11	1.0145e-08
TEA033065	924.112	2090.54	1.1775	1.0403e-10	1.1059e-08
PB.12349	7643.88	13462.9	0.81658	1.1952e-10	1.2664e-08
PB.867	115.642	1061.23	3.1991	1.2972e-10	1.3701e-08
PB.7119	8378.27	24262.3	1.534	1.3364e-10	1.407e-08
PB.6404	1607.84	4118.2	1.3571	1.3993e-10	1.4686e-08
PB.17930	83.6263	427.337	2.3534	1.4647e-10	1.5324e-08
TEA006182	374.317	1355.11	1.8566	1.514e-10	1.579e-08
PB.1618	1530.24	3520.8	1.2019	1.5887e-10	1.6516e-08
TEA013652	145.511	2.91687	-5.619	1.6239e-10	1.683e-08
PB.951	1156.58	2658.61	1.2006	1.8933e-10	1.956e-08
PB.18186	6132.1	12306.2	1.0049	2.0088e-10	2.0689e-08
PB.14285	1247.17	2403.36	0.94641	2.2734e-10	2.3269e-08
TEA025359	26.6484	221.266	3.0497	2.2664e-10	2.3269e-08
PB.18430	2454.7	1047.83	-1.2279	2.3367e-10	2.3843e-08
PB.15194	2497.33	4962.52	0.99072	2.7521e-10	2.7995e-08
PB.15396	367.916	903.397	1.2956	3.1896e-10	3.2346e-08
PB.2990	5445.18	11900.2	1.1279	3.3191e-10	3.3556e-08
TEA025768	189.487	1230.63	2.7003	3.6784e-10	3.7076e-08
PB.5376	1191.82	2808.95	1.2366	4.1778e-10	4.1976e-08
TEA030337	159.949	3.40302	-5.5351	4.1899e-10	4.1976e-08
PB.6367	1799.76	917.544	-0.97198	4.3913e-10	4.386e-08
PB.4602	488.465	159.079	-1.6182	4.788e-10	4.7678e-08
PB.15404	2698.1	941.213	-1.5191	4.946e-10	4.8957e-08
PB.19322	53.7219	309.396	2.5281	4.9333e-10	4.8957e-08
PB.9724	1793.01	4107	1.1957	5.2404e-10	5.1715e-08
TEA020436	85.6838	352.552	2.0405	5.2842e-10	5.1993e-08
PB.5868	2384.48	4477.92	0.90904	5.3695e-10	5.2675e-08
TEA004998	444.53	1064.38	1.2593	5.7559e-10	5.6299e-08
PB.959	11074.9	18814.7	0.76457	5.8388e-10	5.6942e-08
PB.14382	741.156	1527.42	1.0432	6.0805e-10	5.9124e-08
TEA020046	213.134	618.992	1.5382	6.1259e-10	5.9391e-08
PB.9009	10677.3	19185.3	0.84542	6.4408e-10	6.2261e-08
TEA009170	12.5147	312.345	4.6435	6.7785e-10	6.5335e-08
TEA019769	119.735	505.296	2.0764	7.9708e-10	7.6603e-08
TEA020742	194.031	823.081	2.085	8.2913e-10	7.9452e-08
PB.18286	4957.32	9783.5	0.98073	8.4155e-10	8.041e-08
PB.14166	1254.47	390.342	-1.684	8.6477e-10	8.239e-08
TEA033453	211.613	793.143	1.9069	8.9562e-10	8.5084e-08
PB.15741	1403.59	221.386	-2.6643	9.1038e-10	8.6238e-08
PB.1887	605.428	104.886	-2.5286	1.0336e-09	9.7633e-08
PB.8387	712.69	3054.23	2.099	1.0541e-09	9.9282e-08
PB.14867	3286.8	5731.54	0.80218	1.0699e-09	1.0049e-07
PB.16453	641.607	1502.46	1.2279	1.095e-09	1.0255e-07
PB.8949	4433.22	1239.49	-1.8385	1.1067e-09	1.0335e-07
TEA030557	283.682	748.862	1.3998	1.1293e-09	1.0517e-07
TEA032107	319.384	1036.06	1.6986	1.1693e-09	1.0859e-07
PB.4116	1045.84	361.125	-1.5336	1.2222e-09	1.1318e-07
PB.14983	3669.51	6530.12	0.83153	1.2803e-09	1.1823e-07
TEA016079	2093.86	4181.68	0.99776	1.3475e-09	1.2409e-07
PB.3216	1916.38	4445.51	1.2141	1.3555e-09	1.2413e-07
PB.3443	269.879	679.292	1.332	1.3555e-09	1.2413e-07
TEA001066	10.9403	159.527	3.8655	1.4287e-09	1.3048e-07
PB.8864	143.435	561.357	1.9671	1.4398e-09	1.3113e-07
TEA010485	201.961	720.058	1.8339	1.4944e-09	1.3573e-07
PB.1747	2222.26	1183.14	-0.90933	1.5014e-09	1.3599e-07
PB.13826	5906.56	10758.3	0.86506	1.5303e-09	1.3823e-07
PB.11134	108398	334528	1.6258	1.6979e-09	1.5295e-07
PB.6974	320.112	918.37	1.5209	1.8118e-09	1.6277e-07
PB.11427	199.121	23.7199	-3.0665	1.8343e-09	1.6434e-07
PB.12874	2556.21	1105.87	-1.2087	1.8746e-09	1.6732e-07
PB.5421	1591.48	3146.27	0.98319	1.8776e-09	1.6732e-07
TEA011664	277.658	1822.66	2.7155	1.9151e-09	1.7019e-07
TEA025900	5432.51	2627.32	-1.0481	2.0639e-09	1.8293e-07
PB.14779	2903.51	1437.53	-1.0144	2.1199e-09	1.8689e-07
PB.752	4893.71	10624.9	1.1185	2.1155e-09	1.8689e-07
PB.7740	2478.68	4465.9	0.84938	2.1527e-09	1.8928e-07
PB.10797	1876.09	3443.62	0.8762	2.1901e-09	1.9205e-07
PB.9169	4793.88	8874.92	0.88846	2.3051e-09	2.016e-07
PB.859	977.02	420.367	-1.2164	2.5378e-09	2.2137e-07
PB.2045	2557.96	514.454	-2.3135	2.5504e-09	2.2189e-07
PB.1650	3509.14	1706.37	-1.0403	2.9474e-09	2.5575e-07
PB.17578	1742.24	770.879	-1.1761	3.1325e-09	2.711e-07
PB.8568	287.721	700.489	1.2836	3.2122e-09	2.7728e-07
TEA025007	0	112.78	9.2643	3.3176e-09	2.8562e-07
PB.14496	8981.85	20602.5	1.1977	3.779e-09	3.245e-07
PB.18218	299.225	920.853	1.6217	4.4152e-09	3.7815e-07
PB.7965	5949.72	3415.79	-0.80056	4.7024e-09	4.0171e-07
PB.8034	1604.04	2991.56	0.89914	4.8141e-09	4.1019e-07
PB.11194	977.802	2266.1	1.2123	4.8363e-09	4.1102e-07
PB.5073	182.54	603.4	1.7244	4.8667e-09	4.1254e-07
PB.12697	368.655	904.181	1.2944	5.2405e-09	4.4309e-07
PB.5300	1362.83	2541.91	0.89944	5.3363e-09	4.5005e-07
PB.5227	1407.2	2537.9	0.85089	5.4429e-09	4.5787e-07
PB.12150	701.115	222.917	-1.6534	5.5708e-09	4.6744e-07
PB.10892	1944.74	974.6	-0.99684	5.6194e-09	4.7032e-07
PB.9979	10762.9	18205.9	0.75831	5.6555e-09	4.7215e-07
PB.14791	1811.73	721.943	-1.327	5.9548e-09	4.9588e-07
PB.14037	1209.42	2276.59	0.91247	6.0852e-09	5.0547e-07
TEA031343	0	112.775	9.264	6.2221e-09	5.1554e-07
PB.1027	314.816	905.009	1.5227	6.3018e-09	5.2085e-07
PB.9251	193.011	569.188	1.5594	6.569e-09	5.4157e-07
PB.17466	242.896	927.806	1.9345	7.3226e-09	6.022e-07
TEA032273	719.829	2071.89	1.5248	7.452e-09	6.1132e-07
PB.11698	649.407	1285.32	0.98485	7.5884e-09	6.2097e-07
PB.14199	2461.55	4701.9	0.93382	7.6723e-09	6.2629e-07
PB.15715	1607.33	695.458	-1.209	7.9651e-09	6.4858e-07
PB.10103	612.202	1838.17	1.5857	8.1218e-09	6.5972e-07
PB.2028	178.314	605.067	1.7618	8.2188e-09	6.6597e-07
PB.18671	73.7195	611.109	3.0533	8.3049e-09	6.713e-07
PB.1448	1749.8	784.684	-1.1567	8.8472e-09	7.1339e-07
PB.14972	515.525	187.997	-1.4549	9.0332e-09	7.2661e-07
PB.19429	886.832	380.297	-1.2214	9.299e-09	7.4618e-07
PB.15104	2741.22	1371.85	-0.99884	9.8948e-09	7.9207e-07
PB.8301	79.6233	319.557	2.0062	1.027e-08	8.2012e-07
PB.11821	76.801	292.156	1.9281	1.0463e-08	8.335e-07
PB.19265	6358.06	2757.51	-1.2051	1.0537e-08	8.3736e-07
PB.6981	1005.78	4425.43	2.1378	1.1303e-08	8.9611e-07
PB.3844	541.57	1336.24	1.3031	1.1604e-08	9.1656e-07
PB.8520	1484.2	2680.78	0.8531	1.1616e-08	9.1656e-07
PB.5729	1178.94	2676.69	1.1828	1.1844e-08	9.3228e-07
TEA028429	408.891	933.807	1.1912	1.1897e-08	9.3424e-07
PB.13326	497.071	1243.74	1.3234	1.3296e-08	1.0416e-06
PB.15700	3300.05	1734.51	-0.92781	1.391e-08	1.0872e-06
PB.4759	1563.92	2962.76	0.92166	1.4178e-08	1.1055e-06
PB.16786	871.329	1667.76	0.93661	1.4908e-08	1.1596e-06
PB.4464	18153.5	32182.4	0.82604	1.4942e-08	1.1596e-06
TEA029646	496.757	82.9233	-2.5815	1.5134e-08	1.1717e-06
PB.7968	950.642	3583.62	1.9148	1.535e-08	1.1857e-06
PB.7048	11401.4	6136.78	-0.89371	1.7139e-08	1.3208e-06
TEA032475	739.201	1747.13	1.2407	1.7549e-08	1.3493e-06
PB.2096	2690.94	1303.19	-1.0458	1.8733e-08	1.4369e-06
PB.7200	2379.08	4899.52	1.0421	1.9284e-08	1.4758e-06
PB.2276	1330.75	2922.51	1.1348	2.0022e-08	1.5287e-06
TEA032149	68.5532	372.161	2.4383	2.0447e-08	1.5575e-06
PB.11861	4929.44	2897.56	-0.76655	2.0936e-08	1.5858e-06
PB.1551	862.635	1837.64	1.0909	2.0962e-08	1.5858e-06
PB.15859	605.154	1266.96	1.0663	2.0947e-08	1.5858e-06
PB.7915	6281.31	3697.25	-0.76466	2.1535e-08	1.6254e-06
PB.6967	2297.63	1092.67	-1.0721	2.2481e-08	1.693e-06
PB.15367	711.296	1521.27	1.0967	2.2691e-08	1.7049e-06
PB.1590	1171.93	2381.68	1.0229	2.3194e-08	1.7388e-06
PB.15902	468.611	1308.41	1.4812	2.3526e-08	1.7597e-06
PB.17084	3617.89	7529.18	1.0573	2.3637e-08	1.764e-06
TEA025822	17.7836	225.083	3.6687	2.4224e-08	1.8037e-06
PB.4771	213.93	602.846	1.4946	2.5289e-08	1.8746e-06
TEA015739	357.071	70.4279	-2.3407	2.5249e-08	1.8746e-06
TEA018564	299.359	57.35	-2.384	2.547e-08	1.8837e-06
PB.5261	615.629	1296.43	1.0741	2.6317e-08	1.9421e-06
PB.11807	1399.22	694.757	-1.0098	2.751e-08	2.0256e-06
TEA023938	1878.69	4099.42	1.1255	2.8092e-08	2.0638e-06
PB.12175	1358.55	3342.76	1.2988	2.9157e-08	2.1373e-06
TEA028994	19.34	139.902	2.8524	2.9339e-08	2.1459e-06
PB.13307	1683.48	3205.89	0.92937	3.117e-08	2.2748e-06
PB.9760	1327.87	500.143	-1.4084	3.1857e-08	2.3198e-06
PB.16519	6956.07	12273.1	0.81912	3.2299e-08	2.3468e-06
PB.9126	2442.52	1286	-0.92567	3.3879e-08	2.4562e-06
PB.2763	440.782	972.016	1.1413	3.5008e-08	2.5311e-06
PB.6680	5862.09	10067.1	0.78011	3.5065e-08	2.5311e-06
PB.10128	2142.02	3974.78	0.89179	3.6479e-08	2.6222e-06
PB.13021	4540.05	7473.29	0.71907	3.6485e-08	2.6222e-06
TEA019829	57.2151	653.689	3.5162	3.9196e-08	2.8109e-06
PB.14301	5136.71	8253.49	0.68413	4.0363e-08	2.8883e-06
PB.11952	2848.79	4849.64	0.76745	4.0674e-08	2.9043e-06
PB.17939	2402.78	4311.89	0.84358	4.4345e-08	3.1596e-06
TEA011663	1163.48	463.075	-1.3289	4.4684e-08	3.1769e-06
TEA010030	481.597	65.1765	-2.8849	4.7743e-08	3.3871e-06
TEA008204	563.858	1230.82	1.1267	5.019e-08	3.5531e-06
PB.11662	1272.09	2428.56	0.93267	5.1385e-08	3.6299e-06
PB.3036	3228.83	1450.14	-1.155	5.2551e-08	3.7043e-06
PB.13655	17022.1	31080	0.86857	5.7305e-08	4.0309e-06
PB.13259	8128.59	3991.52	-1.0261	5.8085e-08	4.0771e-06
PB.16945	355.326	117.179	-1.601	5.8436e-08	4.093e-06
PB.13006	497.531	1092.18	1.1339	5.8943e-08	4.1198e-06
PB.17659	972.631	139.758	-2.7987	6.3141e-08	4.4039e-06
PB.11019	285.167	686.599	1.268	6.6354e-08	4.6099e-06
TEA001672	367.764	860.072	1.2255	6.6374e-08	4.6099e-06
PB.7431	5067.48	9185.08	0.85799	7.0621e-08	4.8946e-06
PB.418	1146.73	2069.35	0.85175	7.2135e-08	4.9827e-06
PB.8118	26788.2	48804.7	0.86541	7.2194e-08	4.9827e-06
PB.18928	8245.51	19958	1.2752	7.28e-08	5.0141e-06
PB.8015	6123.97	11926.3	0.96155	7.7206e-08	5.3065e-06
PB.13124	7747.63	13106.8	0.75854	8.4145e-08	5.7714e-06
PB.1830	331.45	841.353	1.3436	8.6146e-08	5.8842e-06
PB.5364	1530.38	3034.32	0.98734	8.5993e-08	5.8842e-06
PB.2653	1775.64	4110.13	1.2107	8.666e-08	5.9071e-06
TEA021026	1224.77	554.348	-1.1438	8.8526e-08	6.0219e-06
PB.16012	2093.69	4021.83	0.94194	9.0924e-08	6.1724e-06
PB.7323	1310.68	473.568	-1.4687	1.0102e-07	6.8439e-06
PB.2814	1282.79	2273	0.82548	1.0304e-07	6.9662e-06
PB.2715	280.198	679.451	1.2785	1.0449e-07	7.0502e-06
PB.14226	2915.97	4692.74	0.68648	1.0854e-07	7.3081e-06
PB.2766	4727.49	2094.87	-1.1743	1.1015e-07	7.4006e-06
TEA023825	2629.62	1448.27	-0.86048	1.1036e-07	7.4006e-06
PB.12307	1706.01	867.867	-0.97485	1.1857e-07	7.9352e-06
TEA004657	218.17	1332.13	2.6104	1.1918e-07	7.9595e-06
PB.5654	476.437	1210.9	1.3451	1.2214e-07	8.1407e-06
PB.4934	15757	39186.5	1.3144	1.236e-07	8.2219e-06
PB.17872	488.966	969.883	0.9881	1.2409e-07	8.2375e-06
PB.4304	2907.29	6840.58	1.2345	1.2558e-07	8.32e-06
TEA005088	630.268	268.354	-1.2323	1.3488e-07	8.9184e-06
PB.13411	2052.23	689.696	-1.5735	1.3593e-07	8.9701e-06
PB.12163	481.93	1592.79	1.7241	1.3827e-07	9.1063e-06
PB.14243	840.36	2512.89	1.58	1.4529e-07	9.5492e-06
PB.14749	1767.32	3301.61	0.90143	1.4689e-07	9.6351e-06
PB.10183	9311.46	14332.7	0.62222	1.4726e-07	9.6406e-06
PB.18817	2559.07	979.674	-1.3853	1.4961e-07	9.7747e-06
TEA033070	29.2382	199.226	2.7725	1.5042e-07	9.8084e-06
PB.554	96.7313	334.863	1.7902	1.5563e-07	1.0128e-05
PB.17867	429.479	863.813	1.0081	1.5597e-07	1.013e-05
PB.6947	1149.43	3243.68	1.4969	1.5634e-07	1.0135e-05
PB.2377	810.742	1482.82	0.87118	1.5684e-07	1.0147e-05
PB.5932	1315.74	2989.76	1.1843	1.6246e-07	1.049e-05
PB.5305	6989.24	14701.4	1.0727	1.6287e-07	1.0496e-05
PB.7122	552.997	1131.79	1.0329	1.6378e-07	1.0534e-05
TEA005735	270.653	62.409	-2.1154	1.67e-07	1.072e-05
PB.17054	443.013	1027.59	1.2133	1.6808e-07	1.0769e-05
PB.1804	381.433	809.61	1.0858	1.7877e-07	1.1432e-05
TEA012314	727.676	120.039	-2.5985	1.799e-07	1.1482e-05
PB.9603	2013.99	1102.14	-0.8699	1.8511e-07	1.1791e-05
PB.10986	496.968	167.247	-1.5703	1.9098e-07	1.2142e-05
PB.12239	1186.28	2158.94	0.86405	1.922e-07	1.2196e-05
PB.2208	4039.26	1632.4	-1.307	1.9718e-07	1.2488e-05
TEA018558	224.83	681.188	1.6002	1.9905e-07	1.2583e-05
PB.14649	1139.21	2209.37	0.95542	2.0395e-07	1.2868e-05
TEA020379	47.7687	238.03	2.3196	2.1805e-07	1.3731e-05
PB.214	47008.7	102193	1.1203	2.3547e-07	1.48e-05
PB.11679	4927.69	1618.38	-1.6064	2.4238e-07	1.5205e-05
PB.3511	443.438	977.983	1.1406	2.4372e-07	1.526e-05
TEA028177	209.399	739.297	1.8203	2.7226e-07	1.7015e-05
TEA006777	161.952	432.371	1.4161	2.7383e-07	1.7081e-05
PB.1421	93.5379	303.458	1.6977	2.9006e-07	1.8033e-05
PB.5888	12150.7	23680	0.96262	2.9019e-07	1.8033e-05
TEA027164	772.37	1979.49	1.3574	3.0189e-07	1.8725e-05
PB.13960	4465.14	2708.89	-0.72109	3.1893e-07	1.9745e-05
TEA025793	97.2817	370.049	1.929	3.2328e-07	1.9977e-05
TEA005598	366.441	117.55	-1.6394	3.3197e-07	2.0475e-05
PB.17595	266.614	804.554	1.593	3.336e-07	2.0538e-05
PB.10673	1235.09	2088.29	0.75773	3.5008e-07	2.1512e-05
PB.4803	1217.02	526.788	-1.2077	3.5779e-07	2.1945e-05
TEA000783	2512.81	989.67	-1.3442	3.8507e-07	2.3575e-05
PB.18362	5050.05	2832.15	-0.83446	3.8711e-07	2.3656e-05
PB.10967	4394.04	8404.14	0.93547	3.9326e-07	2.3988e-05
PB.13515	4774.84	7758.25	0.70023	4.0143e-07	2.4441e-05
PB.11733	1420.46	773.247	-0.87718	4.1594e-07	2.5277e-05
PB.18478	338.135	0	-24.199	4.2552e-07	2.5812e-05
PB.18346	4011.4	6517.77	0.70035	4.2789e-07	2.5908e-05
PB.1699	2989.51	1804.34	-0.72841	4.3214e-07	2.6118e-05
PB.19052	40.1112	331.11	3.0417	4.3651e-07	2.6334e-05
PB.6082	3136.49	1652.91	-0.92397	4.3779e-07	2.6363e-05
TEA033520	14.8986	124.236	3.0588	4.394e-07	2.6412e-05
PB.13757	664.229	1222.36	0.88001	4.4557e-07	2.6686e-05
PB.17503	72.4669	321.551	2.1492	4.4548e-07	2.6686e-05
PB.1022	1413.35	608.493	-1.2161	4.4807e-07	2.6787e-05
TEA019564	0	66.1779	8.4959	4.8395e-07	2.8851e-05
TEA032708	74.3498	577.104	2.9553	4.8434e-07	2.8851e-05
PB.3754	183.506	454.43	1.3077	4.8707e-07	2.8961e-05
PB.2675	5281.24	3365.86	-0.64994	4.9626e-07	2.9455e-05
PB.704	2601.19	4687.67	0.84973	5.0921e-07	3.0169e-05
TEA023891	3037.22	4928.43	0.69829	5.2353e-07	3.0962e-05
PB.18323	5058.26	7935.53	0.64964	5.4488e-07	3.2168e-05
PB.1396	436.062	995.219	1.1899	5.5323e-07	3.2602e-05
PB.13691	1405.97	2709.54	0.94624	5.6582e-07	3.3285e-05
PB.5826	610.463	1230.79	1.0118	5.7087e-07	3.3522e-05
PB.1858	1318.09	692.543	-0.92824	5.9408e-07	3.4823e-05
PB.12535	0	62.1583	8.4046	6.2006e-07	3.6282e-05
PB.4785	6011.08	10563.3	0.8133	6.4855e-07	3.7882e-05
PB.16034	5602.56	8489.93	0.59965	7.0837e-07	4.1303e-05
PB.5263	635.514	1418.29	1.1578	7.0965e-07	4.1304e-05
PB.9035	1037.72	3875.95	1.9012	7.1905e-07	4.1778e-05
PB.16975	1681.39	2770.52	0.72054	7.3701e-07	4.2746e-05
TEA017927	219.821	731.739	1.7353	7.4734e-07	4.327e-05
PB.14332	337.484	751.716	1.1553	7.4979e-07	4.3336e-05
PB.14143	3918.68	2385.27	-0.71631	7.5453e-07	4.3534e-05
PB.382	2983.47	5431.27	0.8642	7.6012e-07	4.378e-05
PB.11361	807.182	329.684	-1.2921	7.7164e-07	4.4366e-05
TEA023418	124.655	752.888	2.596	7.8613e-07	4.512e-05
PB.2032	1891.67	3117.53	0.72073	7.9412e-07	4.5421e-05
PB.5989	48444.8	115031	1.2476	7.9361e-07	4.5421e-05
PB.14839	6615.78	3667.98	-0.85101	8.0303e-07	4.5796e-05
PB.9469	267.352	81.9219	-1.7057	8.0344e-07	4.5796e-05
TEA026882	272.308	17.5734	-3.9489	8.207e-07	4.6699e-05
TEA018327	528.59	221.579	-1.2546	8.3966e-07	4.7696e-05
PB.18691	6923.44	11751.7	0.76337	8.4347e-07	4.783e-05
PB.11469	288.374	686.029	1.2498	8.4569e-07	4.7874e-05
PB.10025	2346.95	7181.37	1.6136	8.4884e-07	4.797e-05
PB.1982	1070.48	1872.19	0.80666	8.5379e-07	4.8168e-05
PB.17470	16671.3	9349.23	-0.83441	8.8786e-07	5.0004e-05
TEA014454	387.493	95.6973	-2.0183	8.9457e-07	5.0297e-05
PB.9223	920.323	1621.18	0.81663	9.0336e-07	5.0705e-05
PB.1170	1456.51	2899.76	0.99359	9.1206e-07	5.102e-05
PB.17810	23978.7	43082.3	0.84535	9.1154e-07	5.102e-05
PB.12128	1796.02	660.949	-1.4421	9.1532e-07	5.1029e-05
PB.17203	795.257	1445.28	0.86161	9.143e-07	5.1029e-05
PB.12695	2112.58	5697.4	1.4315	9.2186e-07	5.1308e-05
PB.1085	2372.91	1327.15	-0.8385	9.305e-07	5.1701e-05
PB.10524	657.435	1392.34	1.0828	9.3324e-07	5.1767e-05
TEA023218	192.373	0	-23.439	9.6804e-07	5.3607e-05
TEA015067	151.724	713.121	2.2339	9.9986e-07	5.5277e-05
TEA013102	4785.62	2682.54	-0.83499	1.0366e-06	5.7213e-05
PB.13444	4942.62	3031	-0.70553	1.0523e-06	5.7981e-05
TEA027597	166.363	440.275	1.4036	1.0963e-06	6.0303e-05
TEA005388	39.0245	174.852	2.1654	1.1355e-06	6.2358e-05
PB.4168	2333.07	4312.74	0.88628	1.1471e-06	6.286e-05
PB.4612	418.163	116.193	-1.8464	1.1484e-06	6.286e-05
TEA016091	7135.5	609.831	-3.5485	1.1582e-06	6.3287e-05
PB.4579	6402.76	12152.2	0.9244	1.23e-06	6.7104e-05
PB.12027	647.005	303.64	-1.0918	1.2655e-06	6.8927e-05
TEA005189	912.289	2788.24	1.6115	1.3039e-06	7.0897e-05
PB.4188	385.959	860.247	1.1558	1.3115e-06	7.1194e-05
TEA013377	1027.2	1841.28	0.84185	1.3157e-06	7.1306e-05
PB.13762	429.095	160.393	-1.4189	1.3592e-06	7.3543e-05
PB.16809	1289.72	2159.49	0.7436	1.3657e-06	7.3775e-05
PB.4226	2298.16	4093.87	0.83283	1.3754e-06	7.4175e-05
TEA016732	84.4805	325.377	1.9438	1.3972e-06	7.5229e-05
PB.18871	680.675	263.897	-1.3667	1.4234e-06	7.6516e-05
PB.17801	672.441	1217.51	0.8565	1.4305e-06	7.6772e-05
PB.11233	2240.35	3583.08	0.67739	1.4442e-06	7.7384e-05
PB.3524	2777.13	1296.04	-1.0997	1.4563e-06	7.7903e-05
PB.17702	337.457	876.712	1.3766	1.4979e-06	8.0003e-05
TEA020448	448.859	1010.86	1.171	1.5004e-06	8.0006e-05
PB.6086	581.86	264.176	-1.1396	1.5586e-06	8.2977e-05
PB.180	1392.96	2411.49	0.79157	1.5883e-06	8.4422e-05
PB.5219	1746.51	3343.8	0.9368	1.6093e-06	8.5399e-05
PB.17472	1034.79	492.152	-1.0719	1.6353e-06	8.664e-05
PB.10201	4252.04	6583.14	0.63063	1.6511e-06	8.7334e-05
PB.9082	125.5	406.457	1.6949	1.6574e-06	8.7532e-05
TEA005337	752.775	293.946	-1.3571	1.6872e-06	8.896e-05
PB.7934	1512.08	2631.26	0.79903	1.6947e-06	8.9214e-05
PB.1181	603.101	278.491	-1.1151	1.7077e-06	8.9756e-05
PB.10876	2855.35	5922.54	1.0524	1.7352e-06	9.1058e-05
TEA010236	1047	2299.82	1.1353	1.7411e-06	9.1223e-05
PB.9568	321.186	679.657	1.0819	1.7583e-06	9.1974e-05
TEA018254	73.4017	319.393	2.1202	1.8018e-06	9.4104e-05
TEA032859	0	52.5607	8.1627	1.8127e-06	9.4521e-05
PB.11666	55398.3	116923	1.0776	1.8922e-06	9.8511e-05
TEA002025	247.104	69.8886	-1.8231	1.9215e-06	9.9884e-05
PB.8160	468.861	1199.63	1.3555	1.9418e-06	0.00010078
TEA012075	1921.01	3303.03	0.78176	1.977e-06	0.00010245
PB.1550	1553.05	2762.72	0.83107	1.9906e-06	0.00010299
PB.13632	3736.94	2377.41	-0.65246	2.0313e-06	0.00010493
PB.10769	1220.71	2052.7	0.74974	2.0594e-06	0.00010609
PB.10950	3878.64	10909.5	1.4919	2.0602e-06	0.00010609
PB.6286	1244.67	2750.63	1.1443	2.1359e-06	0.00010972
PB.8288	1522.12	3097.97	1.025	2.1374e-06	0.00010972
PB.5509	3083.52	5995.21	0.95933	2.1772e-06	0.00011159
PB.2357	280.188	84.9831	-1.7211	2.2166e-06	0.00011344
PB.11989	1583.31	823.83	-0.94223	2.2387e-06	0.00011439
PB.13951	145.873	372.417	1.3528	2.2426e-06	0.00011442
PB.16222	8775.01	4556	-0.94571	2.3316e-06	0.00011859
PB.4492	8560.92	4422.9	-0.95272	2.3295e-06	0.00011859
TEA006234	2513.45	785.028	-1.6788	2.4059e-06	0.00012218
PB.5171	2084.66	3291.75	0.65912	2.4153e-06	0.00012247
PB.10567	2283.86	1310.05	-0.80198	2.4962e-06	0.00012638
PB.7684	0	163.831	22.526	2.5098e-06	0.00012668
TEA009160	487.007	981.463	1.0112	2.506e-06	0.00012668
PB.13267	1328.19	2200.53	0.72829	2.5483e-06	0.00012843
PB.2589	4345.31	8426.35	0.95536	2.6331e-06	0.0001325
PB.16220	2164.18	5491.04	1.3433	2.6554e-06	0.00013341
PB.18220	848.449	2470.62	1.5423	2.7062e-06	0.00013576
PB.11673	19526	12996.7	-0.58727	2.7336e-06	0.00013693
PB.6077	3947.23	7000.02	0.82643	2.7974e-06	0.00013991
TEA017397	733.234	1275.26	0.79835	2.8093e-06	0.00014029
PB.5809	100.399	334.484	1.7378	2.8359e-06	0.00014141
PB.13873	1237.85	2120.65	0.77686	2.8568e-06	0.00014224
TEA002340	1059.22	2984.06	1.4941	2.8718e-06	0.00014277
PB.12916	395.25	128.048	-1.6251	2.9743e-06	0.00014764
PB.5069	15590.3	2022.38	-2.9465	3.1545e-06	0.00015635
PB.19356	1274.07	2595.8	1.027	3.1658e-06	0.00015668
PB.14025	8515.89	14636.5	0.78132	3.1762e-06	0.00015696
TEA024462	48.9493	0	-8.0621	3.2077e-06	0.00015828
PB.9102	511.607	1104.86	1.1105	3.2445e-06	0.00015986
PB.13483	1357.14	2639.05	0.9593	3.2846e-06	0.00016159
PB.2475	1740.96	3104	0.83405	3.3471e-06	0.00016442
PB.14726	7247.53	11261	0.63573	3.4277e-06	0.00016813
PB.7354	1014.06	2599.87	1.358	3.4457e-06	0.00016876
PB.1755	2032.36	3533.98	0.79822	3.4648e-06	0.00016945
PB.18645	25608.8	40801.8	0.672	3.5041e-06	0.00017111
PB.5425	851.891	1484.58	0.80109	3.5141e-06	0.00017135
PB.16151	225.51	503.078	1.1577	3.5281e-06	0.00017178
PB.16542	2292.91	629.639	-1.8644	3.6032e-06	0.00017518
PB.13769	1341.98	2556.55	0.9298	3.6694e-06	0.00017812
TEA003556	1769.79	997.54	-0.82702	3.6745e-06	0.00017812
PB.17737	764.651	1341.85	0.81122	3.7341e-06	0.00018075
PB.14297	944.307	1663.01	0.81658	3.7724e-06	0.00018233
PB.2493	13457	30144.7	1.1636	3.7854e-06	0.00018269
TEA001425	888.559	293.87	-1.5956	3.7952e-06	0.0001829
TEA006166	161.022	34.0201	-2.2441	3.8586e-06	0.00018568
PB.4286	6973.42	11114	0.67248	3.868e-06	0.00018587
PB.9420	923.66	503.28	-0.87608	4.0019e-06	0.00019202
TEA013731	56.5755	291.646	2.3687	4.0614e-06	0.00019459
PB.4604	18.6244	128.9	2.7953	4.1099e-06	0.00019663
PB.16965	2288.19	3896.82	0.76794	4.1222e-06	0.00019665
PB.7216	2551.35	1408.41	-0.85739	4.1208e-06	0.00019665
PB.19066	265.353	791.321	1.5773	4.1299e-06	0.00019674
TEA016947	278.395	83.5487	-1.7366	4.1509e-06	0.00019745
PB.14631	160.579	499.39	1.6359	4.1835e-06	0.00019863
PB.18452	2611.64	4240.11	0.69927	4.1885e-06	0.00019863
TEA006711	1775.78	2978.66	0.74627	4.1937e-06	0.00019863
PB.14838	6057.31	10384	0.77757	4.2064e-06	0.00019895
PB.12892	1298.6	2392.23	0.88117	4.2196e-06	0.00019929
PB.3361	1560.47	2570.31	0.71992	4.279e-06	0.0002018
PB.16849	383.942	769.679	1.0033	4.317e-06	0.0002033
PB.15784	1657.18	3049.6	0.8799	4.3314e-06	0.00020369
TEA005906	141.839	412.281	1.5406	4.3378e-06	0.0002037
PB.14174	6026.8	3546.37	-0.76514	4.4596e-06	0.00020913
PB.35	888.617	1481.55	0.7375	4.4786e-06	0.00020972
PB.16064	1597.01	3028.99	0.92357	4.5191e-06	0.00021132
TEA012965	45.1475	0	-7.9452	4.6446e-06	0.00021688
PB.3115	675.313	280.595	-1.2664	4.7013e-06	0.00021922
PB.4581	663.455	1328.36	1.0014	4.8343e-06	0.0002251
PB.17929	300.598	674.696	1.1669	4.8662e-06	0.00022627
PB.7752	3601.87	2157.3	-0.73951	5.1257e-06	0.000238
PB.9108	760.183	1289.54	0.76239	5.3282e-06	0.00024706
PB.9366	6642.88	13826.8	1.0575	5.3656e-06	0.00024844
PB.1184	18805.9	27704.7	0.55893	5.4483e-06	0.00025192
PB.12491	2349.58	3774.87	0.68399	5.532e-06	0.00025543
PB.16212	2317.35	1428.66	-0.69779	5.6117e-06	0.00025875
TEA011408	52.4606	349.296	2.7373	5.6584e-06	0.00026054
PB.16363	879.134	1505.35	0.77573	5.6706e-06	0.00026074
TEA002746	0	43.3771	7.8859	5.8004e-06	0.00026634
PB.14951	1129.87	1824.22	0.69115	5.8174e-06	0.00026674
TEA016754	20.1049	123.86	2.6263	5.9666e-06	0.00027321
TEA003571	933.532	412.987	-1.1767	6.0048e-06	0.00027458
PB.15342	91.8695	272.411	1.5671	6.2665e-06	0.00028615
PB.5164	727.205	1324.68	0.86505	6.321e-06	0.00028824
PB.595	1667.56	3038.54	0.86564	6.4469e-06	0.00029318
PB.7194	3064.2	1464.56	-1.065	6.4472e-06	0.00029318
TEA031904	1209.49	2077.03	0.77989	6.7286e-06	0.00030556
PB.18558	552.428	1659.67	1.5866	6.7755e-06	0.00030727
TEA004379	127.557	335.504	1.3943	6.7909e-06	0.00030754
PB.13566	608.298	1070.19	0.81519	6.9622e-06	0.00031487
PB.11837	1309.42	735.371	-0.83244	7.0172e-06	0.00031685
PB.7424	2626.12	1414.53	-0.89241	7.0252e-06	0.00031685
TEA025177	164.851	405.85	1.299	7.0845e-06	0.00031871
TEA031623	216.909	58.4717	-1.8897	7.0857e-06	0.00031871
PB.7811	699.614	1710.93	1.2905	7.2234e-06	0.00032446
PB.4611	277.854	590.852	1.0879	7.258e-06	0.00032558
PB.6211	1266.15	746.797	-0.76177	7.2687e-06	0.00032561
PB.13005	1060.13	2060.97	0.95887	7.3114e-06	0.00032708
TEA013356	492.34	1916.19	1.9609	7.3493e-06	0.00032834
PB.3113	1430.98	2695.38	0.91334	7.4297e-06	0.00033148
PB.925	924.196	435.977	-1.0838	7.5621e-06	0.00033693
PB.3304	1347.29	739.237	-0.86579	7.648e-06	0.0003403
PB.4769	9749.63	17144.4	0.8143	7.6884e-06	0.00034164
PB.10481	3159.3	1745.94	-0.85577	7.7293e-06	0.00034253
PB.15172	2947.63	5712.79	0.95476	7.7231e-06	0.00034253
PB.8582	6331.72	10147.6	0.6805	7.7978e-06	0.00034511
PB.11088	57.6935	207.784	1.8485	7.9502e-06	0.00035099
PB.5390	669.489	1219.06	0.86429	7.952e-06	0.00035099
TEA032422	572.665	174.63	-1.7129	8.1021e-06	0.00035714
PB.16852	2209.13	1272.82	-0.79561	8.1381e-06	0.0003579
PB.8310	787.341	1592.13	1.0156	8.1482e-06	0.0003579
TEA009166	15.5382	195.488	3.6552	8.1517e-06	0.0003579
PB.6223	405.371	756.106	0.89944	8.1641e-06	0.00035796
PB.7374	643.705	1680.02	1.3844	8.2531e-06	0.00036139
PB.18502	17923.5	8371.51	-1.0983	8.2995e-06	0.00036246
PB.9768	33615.1	67469.7	1.0051	8.2972e-06	0.00036246
PB.2386	669.651	299.66	-1.1597	8.4293e-06	0.00036764
PB.3164	275.117	100.463	-1.4529	8.444e-06	0.0003678
PB.7213	396.506	932.647	1.2333	8.476e-06	0.00036871
PB.15354	198.504	481.615	1.2792	8.6001e-06	0.00037361
PB.17074	1223.66	501.529	-1.2863	8.6494e-06	0.00037526
PB.3196	489.539	1064.59	1.1214	8.7168e-06	0.00037769
PB.1220	7390.43	10971.1	0.57	8.7473e-06	0.00037852
PB.9965	1549.53	2440.49	0.65541	8.7892e-06	0.00037983
PB.8475	1835.99	2960.64	0.68947	8.8016e-06	0.00037987
TEA015127	18.8883	114.623	2.5999	8.864e-06	0.00038207
PB.1195	2073.11	3903.31	0.91281	8.8812e-06	0.00038231
PB.17397	651.188	185.104	-1.8144	8.9205e-06	0.0003835
PB.6842	1022.62	1704.55	0.73697	8.9478e-06	0.00038417
TEA001387	619.359	215.051	-1.5269	8.9836e-06	0.00038521
TEA015966	229.378	51.2757	-2.1619	9.0475e-06	0.00038745
PB.7586	828.029	1476.18	0.8344	9.1483e-06	0.00039126
PB.548	7480.16	4649.99	-0.68591	9.3135e-06	0.00039781
TEA033593	110.874	466.734	2.0752	9.3533e-06	0.00039899
TEA010969	217.437	462.064	1.0877	9.4281e-06	0.0004014
TEA033672	805.8	1338.8	0.73245	9.434e-06	0.0004014
PB.11523	626.963	1101.18	0.81236	9.5452e-06	0.00040561
PB.6050	1164.19	2102.54	0.85281	9.646e-06	0.00040937
PB.17347	324.437	132.052	-1.2972	9.6658e-06	0.00040968
PB.11460	246.835	637.151	1.3672	9.7544e-06	0.00041291
TEA004541	122.476	337.964	1.4635	9.7982e-06	0.00041423
TEA032903	58.1812	337.373	2.5382	9.8726e-06	0.00041684
TEA002752	0	40.9945	7.8042	9.9265e-06	0.00041858
PB.11320	4084.22	1460.46	-1.4836	1.013e-05	0.00042651
PB.6521	2003.93	1156.52	-0.79317	1.014e-05	0.00042651
PB.17489	2240.95	3464.91	0.62865	1.0211e-05	0.00042895
TEA033331	880.333	476.09	-0.88684	1.0304e-05	0.00043231
PB.4106	3691.47	2335.49	-0.66037	1.0508e-05	0.00044029
PB.9308	576.372	1439.7	1.321	1.0609e-05	0.00044398
PB.10871	3590.25	5780.26	0.68695	1.0707e-05	0.0004475
PB.8645	7995.59	12486	0.64298	1.0797e-05	0.0004501
TEA030840	7460.34	11734.6	0.65341	1.0783e-05	0.0004501
PB.10845	8055.73	11740.7	0.54343	1.1045e-05	0.00045989
PB.8141	1105.95	318.89	-1.7936	1.1183e-05	0.00046505
PB.15051	2815.96	4206.79	0.57909	1.1291e-05	0.00046894
PB.9810	574.019	273.653	-1.0692	1.1461e-05	0.00047542
TEA003000	596.544	1039.71	0.80148	1.1511e-05	0.00047687
PB.13498	971.282	1605.7	0.72534	1.1627e-05	0.00048104
TEA021016	0	41.5338	7.8238	1.164e-05	0.00048104
PB.5470	10008.3	14629.3	0.54764	1.2185e-05	0.00050292
PB.5350	692.064	1459.84	1.0771	1.2219e-05	0.00050371
PB.18172	71.9572	272.494	1.9231	1.2395e-05	0.00051032
PB.14962	11297.1	4981.07	-1.1814	1.2508e-05	0.0005143
PB.16001	1376.44	837.571	-0.71661	1.2523e-05	0.0005143
PB.14774	1646.77	588.905	-1.4831	1.2678e-05	0.00052004
TEA012383	0	38.8094	7.7255	1.2858e-05	0.00052676
PB.7947	144.169	381.264	1.402	1.3111e-05	0.00053644
TEA014992	136.489	332.144	1.2828	1.3153e-05	0.0005375
PB.9980	3991.86	7331.61	0.87716	1.3548e-05	0.00055294
TEA033534	59.7643	237.342	1.9874	1.3945e-05	0.00056845
PB.8749	2736.77	4086.04	0.57822	1.3984e-05	0.00056934
PB.10703	161.689	370.203	1.1947	1.4235e-05	0.00057885
PB.16496	28.0216	353.239	3.6569	1.4403e-05	0.00058496
PB.16244	1166.51	694.675	-0.74776	1.4471e-05	0.000587
PB.18846	4367.74	6783.97	0.6352	1.4656e-05	0.0005938
PB.3523	953.704	517.504	-0.88163	1.5082e-05	0.00061028
TEA017817	107.282	404.845	1.9159	1.5124e-05	0.00061126
PB.1464	1012.31	500.42	-1.0166	1.5224e-05	0.00061453
PB.14140	1151.15	2019.43	0.81069	1.5291e-05	0.00061574
PB.3668	483.903	229.328	-1.0774	1.529e-05	0.00061574
PB.6110	204.018	61.9659	-1.7201	1.543e-05	0.00062057
PB.18593	175805	375844	1.0962	1.5669e-05	0.00062943
PB.19161	289.29	104.424	-1.4702	1.5839e-05	0.00063549
TEA013189	54.0303	187.583	1.7942	1.6017e-05	0.00064186
PB.5443	521.554	950.066	0.86519	1.6161e-05	0.00064683
PB.15853	833.861	454.55	-0.87566	1.625e-05	0.00064802
PB.8733	1495.14	900.355	-0.73171	1.6238e-05	0.00064802
TEA028990	52.863	180.272	1.7704	1.6241e-05	0.00064802
PB.6640	1657.27	1019.77	-0.7007	1.6455e-05	0.00065542
PB.14528	342.887	738.686	1.1067	1.6503e-05	0.00065653
PB.15989	17702.8	28808.3	0.70248	1.6592e-05	0.00065931
PB.8724	23.7501	126.445	2.4104	1.6886e-05	0.00067016
PB.8409	1321.96	800.311	-0.72401	1.691e-05	0.00067033
PB.15772	1908.1	999.52	-0.93254	1.7177e-05	0.00067928
PB.269	38.0897	0	-7.6993	1.7161e-05	0.00067928
PB.15102	181.874	54.799	-1.7306	1.7696e-05	0.00069896
TEA030244	633.005	1139.88	0.84832	1.7852e-05	0.00070427
TEA010925	54.7193	243.735	2.1571	1.7916e-05	0.00070596
PB.1040	1466.77	905.655	-0.69565	1.8242e-05	0.00071795
TEA013360	52.9883	201.69	1.9289	1.8276e-05	0.00071842
PB.8438	1033.59	541.132	-0.93333	1.8463e-05	0.00072494
PB.6513	2908.86	4341.01	0.57752	1.8652e-05	0.00073147
PB.16893	889.19	465.347	-0.9339	1.9526e-05	0.00076486
PB.17761	2240.62	1305.4	-0.77936	1.9552e-05	0.00076497
PB.15082	467.193	858.36	0.87767	1.9885e-05	0.00077706
PB.3904	3191.86	2079.82	-0.61785	1.9915e-05	0.00077732
PB.2909	2108.76	1127.71	-0.90293	2.0048e-05	0.00078158
TEA030715	23.0032	111.836	2.2832	2.0079e-05	0.00078187
PB.4154	732.797	367.657	-0.99469	2.041e-05	0.00079383
PB.9013	5727.62	8180.27	0.51422	2.0804e-05	0.00080819
TEA028049	1186.12	1870.1	0.65675	2.1415e-05	0.00083095
TEA032567	1518.48	944.074	-0.68576	2.1468e-05	0.00083205
PB.18722	843.979	1652.38	0.96937	2.168e-05	0.0008383
TEA030338	911.838	358.795	-1.3461	2.1658e-05	0.0008383
PB.13857	2194.45	3263.92	0.57277	2.1785e-05	0.00084136
TEA031514	220.823	681.094	1.6256	2.1919e-05	0.00084555
PB.12705	2666.39	4515.58	0.76	2.2033e-05	0.00084896
PB.1395	97.1471	435.018	2.1611	2.2394e-05	0.00086004
TEA014699	566.617	1047.72	0.88664	2.2398e-05	0.00086004
TEA028573	0	36.2343	7.6266	2.2398e-05	0.00086004
PB.4092	3963.49	6245.97	0.65607	2.2569e-05	0.00086557
PB.1696	900.035	457.121	-0.97708	2.276e-05	0.00087191
PB.12346	174.113	728.152	2.0631	2.3534e-05	0.00090052
PB.9504	1242.55	754.017	-0.72074	2.361e-05	0.00090236
TEA021720	155.566	44.7634	-1.7967	2.3799e-05	0.00090853
TEA008841	622.357	255.262	-1.2853	2.3854e-05	0.00090958
PB.17475	858.064	1515.64	0.82091	2.3945e-05	0.00091202
PB.14153	2048.98	3179.11	0.6338	2.3991e-05	0.00091272
PB.12447	2913.76	1749.23	-0.73634	2.44e-05	0.00092512
PB.13936	1513.15	910.391	-0.73297	2.4419e-05	0.00092512
PB.16470	1653.57	1041.13	-0.66745	2.4429e-05	0.00092512
PB.17257	525.423	1014.84	0.94924	2.4413e-05	0.00092512
PB.2082	459.665	811.666	0.82028	2.4537e-05	0.00092813
PB.2503	1466.92	2540.32	0.79198	2.4699e-05	0.00093321
TEA023933	43.0008	225.834	2.396	2.4877e-05	0.00093887
PB.11671	36.5912	0	-7.6423	2.4939e-05	0.00094013
TEA013134	54.7506	231.119	2.0798	2.5013e-05	0.00094182
PB.4282	3059.56	5328.28	0.80041	2.5422e-05	0.00095504
TEA013327	199.899	61.6772	-1.6966	2.5419e-05	0.00095504
PB.3440	1139.4	1781.71	0.64495	2.5564e-05	0.00095867
PB.5469	7239.5	10494.7	0.53567	2.5576e-05	0.00095867
PB.17584	6441.33	12396.4	0.94443	2.5672e-05	0.00095968
PB.18335	2800.92	1681.23	-0.73623	2.569e-05	0.00095968
PB.3235	1281.36	2412.11	0.91257	2.5682e-05	0.00095968
PB.1376	1763.41	3545.92	1.008	2.6214e-05	0.00097813
PB.11171	570.598	1028.45	0.85011	2.651e-05	0.00098808
PB.3061	5427.18	8695.34	0.6801	2.6636e-05	0.00099167
PB.11703	1752.21	832.144	-1.074	2.6882e-05	0.00099969
PB.2244	2498.89	3874.47	0.63261	2.6987e-05	0.0010025
PB.5931	1136.8	2549.28	1.1654	2.7199e-05	0.0010092
PB.18883	570.388	1114.5	0.96659	2.7403e-05	0.0010145
PB.7727	1786.29	1066.39	-0.74445	2.7376e-05	0.0010145
TEA006912	48.5782	224.962	2.2119	2.7477e-05	0.0010161
PB.7388	3712.82	2457.64	-0.59529	2.7592e-05	0.0010192
PB.17483	1730.69	3220.49	0.89608	2.8226e-05	0.0010415
PB.3845	140.135	358.188	1.3531	2.8309e-05	0.0010434
PB.6238	1033.75	613.239	-0.7535	2.8457e-05	0.0010474
PB.7233	0.9661	64.8207	6.0385	2.8483e-05	0.0010474
TEA012490	14.7287	201.442	3.7784	2.8779e-05	0.0010572
PB.15438	1474.16	3208.06	1.1218	2.8842e-05	0.0010583
PB.2271	220.876	560.463	1.3432	2.897e-05	0.0010618
TEA025471	875.243	507.655	-0.78579	2.9564e-05	0.0010824
PB.14355	1303.75	776.221	-0.7482	3.0669e-05	0.0011216
PB.4156	2917.14	4570.62	0.64781	3.0739e-05	0.0011229
PB.13374	1234.94	1950.23	0.65921	3.1092e-05	0.0011345
PB.10716	816.203	394.273	-1.0503	3.1322e-05	0.0011417
PB.6999	966.039	567.041	-0.76875	3.1374e-05	0.0011423
PB.4454	995.633	2882.2	1.5332	3.1587e-05	0.0011488
TEA031639	320.694	81.513	-1.9746	3.1888e-05	0.0011585
PB.1087	627.218	146.651	-2.0955	3.328e-05	0.0012077
PB.4864	5864.9	2255.83	-1.3783	3.3449e-05	0.0012125
TEA012371	97.8094	250.959	1.3598	3.356e-05	0.0012152
PB.3728	1416.35	2944.92	1.0563	3.3648e-05	0.0012171
PB.6512	9897.84	15780	0.67287	3.4122e-05	0.0012315
PB.8898	179.074	517.566	1.5323	3.4108e-05	0.0012315
PB.15631	653.419	1112.37	0.76779	3.4472e-05	0.0012414
TEA025828	336.71	750.855	1.1563	3.447e-05	0.0012414
PB.19126	1447.44	2274.84	0.6523	3.4648e-05	0.0012464
PB.13048	5045.37	7565.81	0.58447	3.4889e-05	0.0012524
TEA031692	145.359	350.676	1.2713	3.489e-05	0.0012524
TEA030893	57.1478	181.017	1.6624	3.495e-05	0.0012532
PB.9747	3456.04	2204.73	-0.64862	3.5694e-05	0.0012785
PB.13627	4034.39	1965.94	-1.037	3.5832e-05	0.0012807
TEA033247	165.688	532.531	1.6856	3.5824e-05	0.0012807
PB.3757	1613.64	4448.8	1.4629	3.6011e-05	0.0012857
PB.967	236.231	469.38	0.99066	3.6498e-05	0.0013016
TEA020440	266.7	45.3989	-2.5526	3.7779e-05	0.0013459
PB.12171	107428	191658	0.83516	3.7924e-05	0.0013496
TEA008808	791.689	1410.18	0.83321	3.809e-05	0.001354
TEA016434	213.648	65.374	-1.7072	3.8397e-05	0.0013635
PB.8217	254.649	511.438	1.0056	3.8731e-05	0.0013739
PB.12821	1709.42	1058.53	-0.69145	3.881e-05	0.0013752
PB.3296	3885.28	2102.07	-0.88635	3.9461e-05	0.0013967
PB.10815	348.353	784.956	1.1714	3.996e-05	0.0014129
TEA018430	19.7604	112.982	2.5127	4.036e-05	0.0014255
PB.10796	747.842	363.099	-1.0419	4.043e-05	0.0014265
PB.6154	335.248	93.8831	-1.8349	4.0633e-05	0.0014321
PB.2033	671.139	1549.98	1.2071	4.113e-05	0.0014481
PB.8663	592.715	1043.76	0.81668	4.1289e-05	0.0014521
PB.790	1052.71	573.423	-0.87682	4.134e-05	0.0014524
PB.19106	1852.9	2809.4	0.60052	4.1631e-05	0.0014611
PB.11256	2904.2	4502.89	0.63266	4.1756e-05	0.0014623
PB.19177	1155.51	1885.89	0.70687	4.1733e-05	0.0014623
PB.10009	12897.4	20787.5	0.68867	4.1931e-05	0.0014669
PB.18466	904.321	1547.84	0.77566	4.1984e-05	0.0014672
PB.6867	499.016	1130.19	1.1792	4.26e-05	0.0014872
PB.3475	386.832	153.394	-1.3336	4.3301e-05	0.00151
PB.7299	173.255	54.8471	-1.6596	4.4547e-05	0.0015519
TEA004993	33.1786	0	-7.501	4.4609e-05	0.0015524
PB.1274	2854.63	4238.57	0.57029	4.5367e-05	0.0015769
PB.9697	450.063	172.715	-1.3809	4.541e-05	0.0015769
PB.13042	1418.5	2176.74	0.61772	4.5753e-05	0.0015872
PB.14314	28085.1	41015.5	0.54636	4.5843e-05	0.0015886
PB.14421	203.679	454.753	1.1596	4.5934e-05	0.0015902
PB.10830	2143.6	3596.38	0.74634	4.6146e-05	0.0015958
TEA033242	323.838	761.698	1.2332	4.6219e-05	0.0015967
PB.11993	3508.92	2395.43	-0.55069	4.6822e-05	0.0016158
PB.966	1027.02	2449.58	1.2538	4.7583e-05	0.0016403
PB.15578	246.376	812.474	1.7223	4.7949e-05	0.0016495
TEA016992	523.679	227.153	-1.2043	4.7897e-05	0.0016495
PB.3460	392.293	750.209	0.93506	4.8101e-05	0.001653
PB.2119	1527.52	716.069	-1.0933	4.9369e-05	0.0016948
PB.6147	1458.36	893.497	-0.70674	4.9931e-05	0.001712
PB.9382	2492.06	4020.35	0.6899	4.9972e-05	0.001712
PB.7957	1737.7	1092.43	-0.66955	5.029e-05	0.0017211
PB.2632	460.004	155.286	-1.5671	5.0488e-05	0.0017261
PB.658	1662.37	890.061	-0.90094	5.1411e-05	0.0017558
TEA016403	66.7329	266.001	1.9953	5.1731e-05	0.0017649
TEA001629	151.187	19.2192	-2.9798	5.1862e-05	0.0017676
PB.11543	138.22	35.0164	-1.9822	5.234e-05	0.001782
PB.11263	1642.31	1056.23	-0.63689	5.3202e-05	0.0018095
PB.14448	894.454	503.112	-0.82987	5.3498e-05	0.0018109
PB.14757	14822.5	10378.9	-0.51416	5.3335e-05	0.0018109
PB.14904	505.824	900.008	0.83095	5.3444e-05	0.0018109
PB.775	50.2466	929.232	4.2094	5.3517e-05	0.0018109
TEA028214	38.4968	212.958	2.4711	5.3449e-05	0.0018109
PB.18665	458.208	834.847	0.86593	5.3892e-05	0.0018217
TEA006134	852.786	498.755	-0.77399	5.4165e-05	0.0018291
TEA024806	272.617	732.845	1.4275	5.435e-05	0.0018335
PB.18083	552.448	271.329	-1.0253	5.48e-05	0.0018468
PB.345	857.483	318.976	-1.426	5.5952e-05	0.0018833
PB.5004	51.1054	351.515	2.7841	5.5997e-05	0.0018833
TEA010937	0	31.3729	7.4185	5.6596e-05	0.0019015
PB.2559	4063.1	6273.79	0.62676	5.6948e-05	0.0019114
PB.8176	790.727	1402.79	0.8274	5.7169e-05	0.0019168
PB.10126	1413.47	2320.09	0.71514	5.7654e-05	0.0019311
PB.18399	904.357	399.873	-1.1768	5.8357e-05	0.0019527
PB.14574	1400.85	2321.75	0.72915	5.9356e-05	0.0019841
PB.8082	4988.48	8970.47	0.84651	5.9997e-05	0.0020035
PB.1784	3970.55	6329.26	0.67265	6.0202e-05	0.0020083
TEA016756	286.084	122.502	-1.2238	6.0416e-05	0.0020135
PB.1221	0	31.2767	7.4143	6.0854e-05	0.0020235
PB.13289	4496.21	7260.12	0.69122	6.0867e-05	0.0020235
PB.16050	954.96	1521.82	0.67225	6.09e-05	0.0020235
PB.5130	833.043	489.427	-0.76724	6.1051e-05	0.0020244
TEA006784	358.864	683.652	0.92949	6.0989e-05	0.0020244
PB.11189	4073.84	2575.03	-0.66186	6.1294e-05	0.0020304
PB.10882	502.97	247.075	-1.0255	6.1381e-05	0.0020313
PB.18915	5180.84	2262.85	-1.195	6.1624e-05	0.0020373
PB.3236	357.504	695.147	0.95897	6.1832e-05	0.0020421
PB.10206	4392.38	6374.98	0.53742	6.2481e-05	0.0020615
PB.14863	253.433	503.352	0.98948	6.3786e-05	0.0021024
TEA004777	488.854	241.949	-1.0144	6.5517e-05	0.0021573
PB.4698	287.94	606.658	1.0748	6.5914e-05	0.0021675
PB.8349	941.023	1825.57	0.95572	6.6022e-05	0.0021675
TEA009966	538.797	262.992	-1.0342	6.6019e-05	0.0021675
PB.4518	2603.88	3757.79	0.52918	6.6665e-05	0.0021843
TEA025783	360.318	136.192	-1.4026	6.6619e-05	0.0021843
TEA023497	12.2328	207.088	4.0778	6.6798e-05	0.0021865
PB.13589	684.934	287.67	-1.2508	6.7416e-05	0.0022045
TEA001304	212.535	548.169	1.3679	6.7626e-05	0.0022092
PB.2908	486.998	867.249	0.83218	6.8096e-05	0.0022223
PB.16159	2933.4	4415.36	0.58986	6.8816e-05	0.0022405
TEA002088	1182.98	678.747	-0.8018	6.8854e-05	0.0022405
TEA009919	253.576	103.938	-1.2864	6.8726e-05	0.0022405
PB.16890	1440.51	3265.17	1.1808	6.9175e-05	0.0022487
PB.1676	999.338	603.305	-0.72815	6.9409e-05	0.0022541
PB.10134	521.063	998.516	0.93858	6.9906e-05	0.002268
PB.13713	537.464	933.2	0.79585	7.2333e-05	0.0023444
PB.6885	4524.77	3133.81	-0.52994	7.2745e-05	0.0023555
PB.11396	895.544	1672.07	0.90046	7.3195e-05	0.0023677
TEA006905	1266.98	527.466	-1.2642	7.452e-05	0.0024082
PB.18517	187.595	413.855	1.1423	7.5279e-05	0.0024304
PB.9206	1440.59	2891.45	1.0049	7.555e-05	0.0024368
TEA023156	2429.28	3894.63	0.68093	7.5731e-05	0.0024402
PB.2169	795.829	1658.15	1.0587	7.5915e-05	0.0024438
PB.10889	251.21	495.67	0.98088	7.6299e-05	0.0024538
PB.11115	1641.06	923.742	-0.82937	7.7034e-05	0.002475
PB.14670	12297.4	17277.9	0.49055	7.7688e-05	0.0024935
PB.13394	596.338	1075.16	0.85001	7.7883e-05	0.0024974
PB.2114	873.83	458.046	-0.93142	7.8602e-05	0.002518
PB.14694	7995.72	11753.1	0.55572	7.8898e-05	0.002525
TEA021132	409.419	758.936	0.89002	8.0812e-05	0.0025838
PB.5204	2858.55	5527.98	0.95134	8.1009e-05	0.0025876
PB.6278	129.713	346.695	1.4195	8.159e-05	0.0026036
PB.3910	415.9	761.902	0.87308	8.1777e-05	0.0026066
TEA022696	61.8218	208.463	1.7521	8.1842e-05	0.0026066
PB.3056	3354.79	2314.49	-0.53551	8.3385e-05	0.0026532
TEA003547	2158.69	3252.92	0.59152	8.3699e-05	0.0026607
PB.727	7003.53	10570.2	0.59379	8.4047e-05	0.0026692
PB.1365	1069.22	1690.1	0.66076	8.481e-05	0.0026908
PB.5810	937.301	1962.53	1.0658	8.6487e-05	0.0027414
PB.18539	1441.86	2190.78	0.60355	8.6708e-05	0.0027457
TEA030300	583.775	1026.68	0.81491	8.6913e-05	0.0027496
PB.3639	5634.2	3850.87	-0.54895	8.7286e-05	0.0027588
PB.3223	2552.39	1280.27	-0.99531	8.8555e-05	0.0027962
PB.9073	576.171	1044.75	0.85896	8.8998e-05	0.0028075
PB.19373	43.9669	202.701	2.2078	9.0219e-05	0.0028433
PB.1229	3914.11	5924.08	0.59793	9.1035e-05	0.0028663
PB.7263	194.715	405.253	1.058	9.1447e-05	0.0028747
PB.91	537.249	898.733	0.74248	9.1476e-05	0.0028747
PB.4712	1084.51	1938.72	0.83815	9.1889e-05	0.0028849
PB.10605	70.4274	1145.31	4.0236	9.2092e-05	0.0028886
PB.8167	935.035	1497.22	0.67938	9.3015e-05	0.0029148
PB.12431	3231.85	4683.16	0.53518	9.3445e-05	0.0029255
PB.4109	10732.5	5274.53	-1.0248	9.3621e-05	0.0029282
TEA012333	377.001	131.768	-1.5155	9.4045e-05	0.0029387
PB.16113	755.477	1205.87	0.67457	9.4235e-05	0.0029418
PB.3395	4430.47	6200.07	0.48483	9.5036e-05	0.0029641
PB.2156	4976.77	7046.47	0.50173	9.6673e-05	0.003007
PB.5033	301.3	123.648	-1.2841	9.6647e-05	0.003007
PB.621	1074.91	351.047	-1.6141	9.6686e-05	0.003007
PB.9477	515.02	272.561	-0.91834	9.6898e-05	0.0030108
PB.18455	2133.08	4505.7	1.079	9.7094e-05	0.003014
PB.3485	298.898	111.962	-1.4156	9.7756e-05	0.0030317
PB.1429	4307.32	6300.91	0.54871	9.8283e-05	0.0030452
TEA013366	159.631	558.284	1.8064	9.929e-05	0.0030735
PB.16719	212.361	22.7235	-3.2224	0.00010086	0.0031192
PB.10643	1432.2	928.426	-0.62544	0.00010298	0.0031817
PB.14768	17060.1	27055.3	0.66526	0.00010331	0.0031891
TEA026572	1357.49	2678.95	0.98049	0.00010387	0.0032033
TEA028995	0	28.7978	7.2952	0.00010456	0.0032215
PB.4133	161638	271135	0.74624	0.00010486	0.0032278
PB.14709	964.178	497.11	-0.95594	0.00010513	0.0032302
PB.18377	567.802	956.911	0.75272	0.00010508	0.0032302
PB.3047	10852.1	18398.5	0.76159	0.00010545	0.0032368
PB.6644	300.83	562.858	0.90393	0.00010701	0.0032819
PB.2246	206.684	462.8	1.163	0.00010756	0.0032956
PB.15847	1630.74	3090.64	0.92261	0.00010802	0.0033065
PB.15583	3171.7	1140.85	-1.4749	0.00010914	0.003336
PB.7703	89.4409	266.381	1.5754	0.00010918	0.003336
TEA015555	62.8685	180.878	1.5253	0.00010955	0.0033442
TEA013208	296.492	723.242	1.2873	0.00010984	0.0033498
PB.7791	510.752	1054.97	1.046	0.00010997	0.0033507
TEA006793	114.882	483.258	2.0741	0.00011135	0.0033897
PB.2932	1047.38	1828.73	0.80429	0.00011197	0.0034054
TEA030627	352.07	665.4	0.91808	0.00011329	0.0034426
PB.6630	780.6	1366.83	0.80787	0.00011647	0.0035325
PB.7660	451.458	892.527	0.98335	0.0001164	0.0035325
PB.17956	2909.05	1995.27	-0.54395	0.00011658	0.0035327
PB.3948	599.308	326.484	-0.87632	0.00011765	0.0035617
PB.1175	3810.19	6009.78	0.65741	0.00011791	0.0035666
PB.17778	349.753	150.915	-1.2118	0.0001188	0.00359
TEA002927	652.663	345.112	-0.91894	0.00011912	0.0035965
TEA029183	16.9874	85.0072	2.3245	0.00011932	0.0035991
PB.5976	472.279	1127.06	1.2554	0.00011962	0.0036017
PB.6247	1066.6	645.68	-0.72407	0.00011956	0.0036017
PB.2838	8352.17	12224.2	0.54947	0.00012003	0.0036074
PB.6876	1680.18	2514.81	0.58175	0.00011997	0.0036074
PB.7796	1202.51	645.855	-0.89639	0.00012098	0.0036327
PB.12770	4534.4	7171.44	0.66133	0.00012346	0.0037038
PB.11029	410.761	208.284	-0.97999	0.0001245	0.0037315
PB.9107	471.071	844.256	0.84137	0.00012476	0.003736
PB.13982	1277.4	1987.64	0.6377	0.00012558	0.0037505
PB.16473	4409.71	6176.96	0.48619	0.00012538	0.0037505
TEA032200	156.5	344.899	1.1398	0.00012556	0.0037505
PB.15201	6129.34	10935	0.83516	0.00012586	0.0037552
PB.4313	1283.35	555.708	-1.2071	0.00012637	0.0037671
PB.1643	23823.5	38983.8	0.71049	0.00012693	0.0037803
PB.1171	45.5993	223.549	2.293	0.00012706	0.0037809
PB.10888	904.61	1875.67	1.0518	0.00012879	0.0038289
PB.3971	2777.51	1697.22	-0.71052	0.00012949	0.0038433
TEA018025	19.6845	110.349	2.491	0.0001295	0.0038433
TEA027555	1018.04	1890.84	0.89293	0.00013029	0.0038632
TEA008707	144.249	316.058	1.1311	0.00013069	0.0038714
TEA011013	122.928	31.859	-1.9485	0.00013206	0.0039086
PB.973	164.144	27.0748	-2.597	0.00013319	0.0039385
TEA009621	272.835	116.938	-1.2224	0.00013355	0.0039458
PB.9622	14109.3	6739.7	-1.0658	0.00013452	0.0039707
PB.3680	1684.01	1038.28	-0.69749	0.00013491	0.0039787
PB.1358	3941.85	2163.84	-0.86544	0.00013536	0.003985
PB.16379	18923.2	26758.6	0.49986	0.00013525	0.003985
PB.14595	2432.2	3486.94	0.51968	0.00013614	0.0040043
PB.7238	302.507	590.824	0.96547	0.00013755	0.0040421
PB.14380	1577.83	889.382	-0.82675	0.000138	0.0040456
PB.4059	245.655	90.3067	-1.4433	0.00013803	0.0040456
TEA013223	282.318	121.434	-1.2167	0.00013794	0.0040456
TEA028035	794.548	325.401	-1.2875	0.00013934	0.0040801
PB.1172	196.987	437.309	1.15	0.00014144	0.004138
PB.4261	664.089	1637.85	1.302	0.00014225	0.0041581
TEA025014	36.1755	0	-7.6244	0.0001434	0.0041879
PB.17228	5729.29	8175.88	0.51297	0.00014442	0.004214
PB.9926	601.817	987.875	0.71526	0.0001448	0.0042215
TEA011195	201.321	400.296	0.99175	0.00014712	0.0042852
PB.16796	6635.98	4483.6	-0.56572	0.00014954	0.004352
TEA001661	767.865	193.094	-1.9914	0.00015002	0.004362
PB.6066	1078.93	1683.32	0.64156	0.00015082	0.0043814
PB.9690	12994.5	21346.6	0.71607	0.00015134	0.0043926
PB.16704	773.281	280.916	-1.4613	0.00015211	0.0044111
PB.1684	7989.76	13711.5	0.77911	0.00015308	0.0044356
PB.8020	206.188	69.4556	-1.5685	0.00015342	0.0044412
TEA010284	2191.91	1133.75	-0.95134	0.00015414	0.0044584
PB.17200	1298.48	813.88	-0.67373	0.00015563	0.0044974
PB.6806	203.334	75.0197	-1.4377	0.00015583	0.0044993
PB.1465	789.3	1302.48	0.72288	0.00016074	0.0046371
TEA018278	57.6622	239.416	2.053	0.00016091	0.0046378
TEA005187	366.575	691.94	0.91598	0.00016146	0.0046496
TEA029695	286.384	112.048	-1.3546	0.00016398	0.0047181
PB.10257	1668.93	2509.02	0.58829	0.00016552	0.0047583
PB.17521	448.211	215.365	-1.0569	0.00016813	0.0048292
PB.10348	1400.78	915.676	-0.61331	0.00017004	0.0048797
PB.16074	636.309	1758.25	1.4659	0.00017175	0.0049246
PB.13371	661.067	1114.75	0.75407	0.00017366	0.004967
PB.14168	1274.37	800.788	-0.67043	0.00017383	0.004967
TEA003699	148.57	339.749	1.1939	0.00017381	0.004967
TEA015323	8.82016	116.593	3.7198	0.00017347	0.004967
TEA011182	80.4462	15.9415	-2.3358	0.00017589	0.0050216
PB.13027	53.458	293.621	2.4593	0.00017662	0.0050379
PB.10620	8228.13	12665.5	0.62225	0.00017744	0.0050528
PB.15699	2266.53	3786.53	0.74025	0.00017733	0.0050528
PB.19057	2400.83	1535.7	-0.64445	0.00017797	0.0050634
PB.6178	4168.95	6894.43	0.72571	0.00017938	0.0050993
PB.13720	794.22	1224.71	0.62485	0.00018114	0.0051448
PB.15838	1176.28	714.37	-0.71965	0.00018353	0.0052083
PB.1129	2167.07	1431.47	-0.59836	0.00018401	0.0052172
PB.1398	1938.36	947.547	-1.0328	0.00018442	0.0052245
PB.6195	1198.4	1825.96	0.60745	0.00018615	0.0052689
PB.11735	2455.81	4632.81	0.91565	0.00018681	0.005283
PB.15318	1457.25	2339.71	0.68286	0.00018751	0.0052937
PB.5829	716.69	1130.15	0.6572	0.00018737	0.0052937
PB.11219	4115.55	6114.49	0.57106	0.00018792	0.0052981
PB.2064	891.873	519.135	-0.78043	0.00018798	0.0052981
PB.9460	411.749	197.792	-1.0572	0.00018826	0.0053003
TEA029051	601.29	328.289	-0.87271	0.00018838	0.0053003
PB.1343	368.936	909.302	1.3017	0.00019111	0.0053635
PB.15564	853.591	1429.18	0.74369	0.0001908	0.0053635
PB.9799	2814.11	1732.5	-0.70001	0.00019101	0.0053635
TEA025792	85.5945	294.717	1.7855	0.00019234	0.0053933
PB.5110	5541.02	8920.6	0.68693	0.00019257	0.0053952
PB.18156	1141.64	684.187	-0.73834	0.00019657	0.0055025
TEA002016	312.133	132.731	-1.2337	0.00019674	0.0055028
PB.9891	9850.77	13927.6	0.49962	0.00019691	0.0055029
PB.17852	4989.19	7157.12	0.52051	0.00019905	0.005558
PB.12615	544.597	1168.55	1.101	0.00020124	0.0056145
PB.17168	1317.55	2069.91	0.65168	0.00020281	0.0056533
TEA016088	3007.1	247.845	-3.6009	0.00020364	0.0056717
PB.9371	159.613	378.043	1.2429	0.00020392	0.0056746
PB.10859	173.618	480.587	1.4699	0.00020524	0.0057067
PB.15415	34909.8	57773.6	0.72677	0.0002058	0.0057175
PB.13829	647.721	1134.52	0.80906	0.00020856	0.0057795
TEA003145	175.509	388.315	1.145	0.00020856	0.0057795
TEA032832	14.6348	87.924	2.5918	0.00020833	0.0057795
TEA015051	816.368	459.802	-0.82853	0.00021097	0.0058415
PB.9478	133.726	584.227	2.1285	0.00021154	0.0058522
PB.17169	280.466	648.726	1.2089	0.00021295	0.0058863
TEA010782	1096.92	1665.69	0.60253	0.00021353	0.0058975
PB.2413	560.977	287.135	-0.9668	0.00021405	0.005907
TEA027217	978.809	601.985	-0.70131	0.00021678	0.0059774
PB.18686	877.873	1360.33	0.63168	0.00021864	0.0060214
PB.19479	18790.6	29557.1	0.65351	0.00021875	0.0060214
PB.12768	1548.68	2592.02	0.74321	0.00021961	0.0060401
PB.13559	1052.32	669.862	-0.65163	0.00022085	0.0060692
PB.5927	2059.85	3463.71	0.7496	0.00022146	0.0060811
PB.15868	3369.17	5572.72	0.72587	0.00022247	0.0061036
TEA014311	1436.36	2588.96	0.84971	0.00022353	0.0061277
TEA024574	207.901	442.272	1.0898	0.00022641	0.0062014
PB.2917	1162.4	1804.2	0.63404	0.00022728	0.0062202
PB.3564	1166.89	1820.31	0.64159	0.00022767	0.0062256
TEA009332	566.653	999.748	0.81886	0.00022804	0.0062306
TEA024313	0	31.3779	7.4195	0.00022831	0.0062327
PB.563	4185.55	2789.14	-0.5856	0.00022896	0.0062453
PB.1748	877.932	519.568	-0.75646	0.00022972	0.0062609
TEA015631	90.5949	18.8344	-2.2639	0.00023286	0.0063413
PB.19193	2468.21	3695.28	0.58219	0.00023472	0.0063867
PB.431	1427.1	945.663	-0.5936	0.00023513	0.0063926
PB.8977	28508.2	56570.8	0.98867	0.00023599	0.0064107
TEA010021	193.437	30.2322	-2.6763	0.0002363	0.006414
PB.18349	1284.15	1883.06	0.5522	0.00024011	0.006512
PB.13825	5548.57	7819	0.49482	0.00024134	0.006539
PB.19488	6481.4	9127.32	0.49388	0.0002415	0.006539
PB.10177	2866.94	4693.35	0.71098	0.00024218	0.0065518
PB.15471	1230.1	633.682	-0.95679	0.00024242	0.006553
TEA022767	164.592	498.926	1.6006	0.00024387	0.0065869
PB.18208	27.288	129.343	2.2443	0.00024915	0.0067185
TEA033681	684.625	372.941	-0.87685	0.00024914	0.0067185
PB.954	1756.93	2744.95	0.64352	0.00025107	0.0067649
PB.3077	562.315	1346.37	1.2601	0.00025595	0.0068822
PB.5155	2142.57	3198.67	0.57813	0.00025564	0.0068822
TEA033860	257.602	599.157	1.2184	0.00025605	0.0068822
PB.2401	19781.1	28690.1	0.53642	0.00025649	0.0068882
PB.3416	512.885	1469.69	1.5183	0.00025986	0.0069733
PB.11872	4383.47	2801.11	-0.64612	0.00026033	0.0069802
PB.3969	9036.49	14850.6	0.71668	0.00026328	0.0070536
PB.1471	3105.44	4592.27	0.5645	0.00026409	0.0070694
TEA010811	1.48047	36.6243	4.6207	0.00026621	0.0071204
PB.14815	20285.4	33476.8	0.7227	0.00026851	0.0071762
PB.13755	157.011	21.1638	-2.8932	0.00027077	0.0072307
PB.2190	1291.86	1930.13	0.57913	0.00027364	0.0073015
PB.8567	1972.27	3040.17	0.62431	0.00027412	0.0073084
TEA012025	85.6571	12.5385	-2.7741	0.00027665	0.0073699
PB.13856	8062.26	5892.23	-0.45239	0.0002791	0.0074238
PB.19065	391.908	683.368	0.80236	0.00027912	0.0074238
PB.12005	3945.76	2712.17	-0.54086	0.00028028	0.0074485
PB.16032	896.19	416.689	-1.1046	0.00028316	0.007519
PB.8277	811.324	1378.43	0.76498	0.00028413	0.0075387
PB.5802	1054.97	1881.38	0.83427	0.00028606	0.007584
PB.187	391467	650260	0.73212	0.00028634	0.0075852
PB.4495	1342.62	812.673	-0.7243	0.0002874	0.0076074
PB.1346	2002.58	3134.28	0.64612	0.00028811	0.0076201
PB.6240	957.102	596.402	-0.68251	0.0002889	0.0076347
PB.8525	6692.23	11167.4	0.73867	0.00029273	0.0077299
PB.12732	2882.31	4087.54	0.50408	0.00029315	0.0077347
TEA018665	2959.93	4852.56	0.71311	0.00029497	0.0077765
TEA009742	0	24.3503	7.0531	0.0002955	0.0077843
PB.1389	6987.13	9956.36	0.5109	0.00029796	0.0078428
PB.5064	823.673	1250.98	0.60283	0.00029869	0.0078558
PB.9130	3517.51	2135.77	-0.71979	0.00030413	0.0079924
PB.15968	2083.68	2981.62	0.51705	0.00030584	0.0080311
PB.13768	8338.85	11345.7	0.44423	0.00031085	0.0081562
PB.3553	1446.49	2395.8	0.72781	0.00031183	0.0081753
TEA013226	0	24.3022	7.0504	0.00031537	0.0082616
PB.9698	564.946	174.361	-1.6957	0.00031619	0.0082765
PB.10691	344.927	142.603	-1.2735	0.00031655	0.0082794
TEA000075	57.425	242.416	2.0756	0.00031751	0.0082979
PB.15258	149.08	313.921	1.0737	0.00031848	0.0083166
PB.16005	9297.51	13533	0.54153	0.00031932	0.0083322
PB.3261	1100.73	535.765	-1.0386	0.00031963	0.0083337
TEA033806	44.9017	207.818	2.2129	0.00032005	0.008338
PB.6920	896.064	1349.49	0.59067	0.00032189	0.0083792
PB.12050	810.223	1412.36	0.80134	0.00032391	0.0084253
PB.9785	233.207	103.038	-1.1784	0.00032423	0.0084268
PB.252	394.883	667.052	0.75659	0.00032454	0.0084284
PB.3998	1704.91	3262.67	0.93657	0.0003261	0.0084621
PB.5071	985.321	623.785	-0.65956	0.00032684	0.0084747
PB.10628	993.033	1616.64	0.70335	0.00032983	0.0085457
PB.7397	1006.1	1521.54	0.59657	0.00033059	0.0085585
TEA029823	1097.2	1770.19	0.68997	0.00033109	0.0085649
PB.17121	3468.84	4780.19	0.46258	0.00033367	0.0086249
PB.11248	2037.13	1398.58	-0.54268	0.00033458	0.0086347
PB.6597	340.307	590.227	0.79466	0.00033444	0.0086347
PB.11392	63.8659	9.38109	-2.7632	0.00033572	0.0086507
PB.1444	505.712	201.787	-1.3246	0.00033557	0.0086507
PB.7657	4654.58	7444.45	0.67747	0.0003368	0.0086718
PB.3520	4286.37	6251.18	0.54439	0.00033871	0.0087141
PB.977	1333.32	845.451	-0.65698	0.00033943	0.0087259
PB.11049	312.446	636.517	1.0273	0.0003402	0.0087356
PB.5007	1022.13	566.184	-0.8522	0.00034033	0.0087356
PB.4758	1017.8	607.443	-0.74488	0.00034168	0.0087632
PB.13017	2778.98	3901.14	0.48939	0.00034232	0.0087661
PB.7004	2220.25	4783.82	1.1076	0.00034215	0.0087661
TEA013150	238.606	89.4546	-1.4145	0.00034333	0.0087853
PB.17391	1929.73	2755.14	0.51363	0.00034444	0.0088
PB.9533	906.493	514.884	-0.81647	0.00034426	0.0088
TEA012499	1213.21	462.037	-1.3923	0.00034573	0.008826
PB.3207	651.164	213.291	-1.6095	0.00034705	0.008853
TEA008875	209.033	816.541	1.9666	0.00034838	0.0088801
PB.13877	1048.31	1725.27	0.71857	0.0003491	0.0088848
PB.16342	1386.93	2126.44	0.61667	0.00034895	0.0088848
PB.13950	4453.69	6562.5	0.55933	0.00035169	0.0089439
PB.9023	295.731	135.306	-1.1287	0.0003534	0.0089804
PB.18637	1150.48	1795.88	0.64271	0.0003544	0.0089988
PB.19160	421.334	733.898	0.80105	0.00035498	0.0089998
TEA030978	146.835	331.923	1.1757	0.00035495	0.0089998
PB.10199	401.601	212.539	-0.91782	0.00035617	0.0090091
PB.10609	5141.19	3336.34	-0.62375	0.00035589	0.0090091
TEA006613	520.275	284.695	-0.86947	0.00035616	0.0090091
PB.18006	96.4228	227.778	1.241	0.00035682	0.009014
TEA012633	146.656	33.0769	-2.1461	0.00035691	0.009014
PB.19092	621.072	1230.56	0.98659	0.00035883	0.0090556
PB.8840	1975.44	2976.13	0.59111	0.00035926	0.0090595
PB.15489	8316.44	11536.9	0.47224	0.00036236	0.0091308
PB.18707	2169.35	3044.73	0.48901	0.00036478	0.0091848
PB.2773	1821.12	1112.95	-0.71017	0.00036608	0.0092105
TEA006673	73.0079	302.908	2.0507	0.00037371	0.0093953
PB.11052	386.407	199.755	-0.95176	0.00037916	0.0095178
TEA011038	186.141	411.367	1.1442	0.00037901	0.0095178
PB.611	5373.59	7511.23	0.48315	0.0003801	0.0095341
PB.4061	407.013	720.556	0.8245	0.00038076	0.0095414
PB.492	1640	1106.49	-0.5676	0.00038096	0.0095414
PB.3799	1684.6	2865.25	0.76647	0.0003814	0.009545
TEA032521	588.148	304.372	-0.95076	0.00038187	0.0095496
PB.9933	643.781	327.952	-0.97254	0.00038401	0.009596
PB.13391	1962.21	1352.95	-0.53645	0.00038431	0.0095962
PB.3835	757.212	1274.99	0.75135	0.0003957	0.009873
PB.8234	2042.29	4200.77	1.0403	0.00039793	0.009914
PB.9381	1089.37	1739.15	0.67474	0.00039824	0.009914
TEA024566	16.0526	87.029	2.4417	0.00039812	0.009914
PB.13276	2409.9	3498.77	0.5378	0.00039927	0.0099251
TEA005318	209.131	449.043	1.1024	0.00039958	0.0099251
TEA013843	800.598	1443.57	0.85043	0.00039947	0.0099251
PB.9133	2226.14	3337.94	0.58454	0.00040046	0.0099394
PB.15186	4660.96	7636.18	0.71214	0.00040389	0.010017
TEA030861	0	24.0807	7.0364	0.00040429	0.010019
PB.5517	3779.65	2264.85	-0.73872	0.00040542	0.01004
PB.6953	16643.6	11804.7	-0.49563	0.00040724	0.01007
TEA016380	385.168	1095.71	1.5087	0.00040724	0.01007
PB.11563	6424.51	9259.1	0.52724	0.00040895	0.010104
PB.13160	2432.42	3474.4	0.51447	0.00041066	0.010139
PB.18937	5372.25	3603.86	-0.57607	0.00041208	0.010167
PB.15323	884.873	559.807	-0.66051	0.00041297	0.010181
PB.19636	138.717	47.3385	-1.5516	0.00041762	0.010288
PB.11545	22.9092	0	-6.9662	0.00041971	0.010332
PB.1686	23646.9	37321.2	0.65833	0.00042234	0.010389
PB.16915	18868	12158.6	-0.63399	0.00042339	0.010392
PB.3415	673.421	1171.89	0.79953	0.0004229	0.010392
PB.3588	2703.51	4229.94	0.64573	0.00042318	0.010392
PB.9728	943.009	1647.79	0.8049	0.0004335	0.010632
PB.12459	1365.85	2239.92	0.71359	0.0004341	0.010638
TEA032312	8830.74	5602.07	-0.65663	0.00043503	0.010653
PB.3576	1167.13	2067.2	0.82442	0.00043641	0.010679
PB.9363	266.171	105.011	-1.3407	0.00043791	0.010708
TEA015258	129.351	312.603	1.2732	0.00043861	0.010717
TEA028564	234.187	101.897	-1.2004	0.00044024	0.010749
PB.10929	495.107	264.075	-0.90716	0.00044076	0.010754
TEA024523	1761.79	1040.02	-0.76041	0.00044396	0.010824
PB.16320	494.946	854.022	0.78664	0.00044575	0.01086
PB.12225	1572.57	2294.94	0.5453	0.00044684	0.01087
PB.5669	658.487	1075.88	0.70866	0.00044649	0.01087
PB.9900	2182.43	1168.83	-0.90062	0.00044901	0.010915
PB.1455	2351.53	3973.16	0.7566	0.00045039	0.01094
PB.15632	6837.73	1312.13	-2.3816	0.00045159	0.010962
PB.7895	230.68	99.2687	-1.2172	0.00045287	0.010984
PB.12184	562.6	888.168	0.65868	0.00045543	0.011038
PB.15243	882.727	451.899	-0.96545	0.00045655	0.011049
PB.16865	295.749	97.69	-1.5988	0.00045626	0.011049
PB.8656	649.895	1008.38	0.6339	0.00045724	0.011058
PB.1394	852.584	1285.14	0.59196	0.00046052	0.011129
PB.960	699.098	1120.38	0.68011	0.00046404	0.011206
PB.16553	989.583	1520.48	0.61966	0.00046757	0.011277
PB.9076	2191.29	1450.29	-0.59559	0.00046766	0.011277
PB.7985	21263.5	37360.8	0.81313	0.00047029	0.011332
PB.16319	1562.36	2504.76	0.68106	0.00047338	0.011398
PB.5652	7164.39	4840.16	-0.56584	0.00047401	0.011405
PB.7042	2859.33	3935.09	0.46069	0.00047513	0.011424
PB.17408	4232.95	3065.14	-0.4657	0.00047676	0.011455
TEA010429	99.621	281.234	1.4987	0.00048021	0.011529
PB.14393	3936.1	2510.12	-0.64888	0.00048203	0.01156
PB.1654	1781.68	2979.21	0.74188	0.0004822	0.01156
PB.12006	216.461	547.479	1.3378	0.00048354	0.011576
PB.7423	2254.98	3431.53	0.60588	0.00048348	0.011576
TEA026204	462.085	764.381	0.72647	0.00048452	0.011591
PB.11877	1982.79	1200.1	-0.72457	0.00048523	0.011599
PB.10119	6197.13	9688.75	0.64466	0.00049212	0.011755
TEA024874	39.0111	1.50655	-4.7003	0.00049821	0.011892
PB.14665	682.367	351.918	-0.95472	0.00050187	0.011971
PB.10684	2064.03	1391.88	-0.56833	0.00050419	0.012018
PB.19534	867.071	1311.49	0.5968	0.00050554	0.012024
PB.3465	2523.7	4149.25	0.71744	0.00050556	0.012024
TEA025724	533.344	290.346	-0.87782	0.00050543	0.012024
PB.17267	1412.97	2194.07	0.63466	0.0005097	0.012114
TEA033870	75.8216	216.688	1.5163	0.00051055	0.012126
PB.2894	3822.11	6651.17	0.79914	0.0005138	0.012194
PB.4204	22.131	104.429	2.2417	0.00051415	0.012194
PB.8454	5459.3	8103.82	0.56988	0.00051703	0.012253
PB.8852	10019.7	13262.6	0.40452	0.00051761	0.012258
PB.15456	1553.67	2805.63	0.85288	0.00051888	0.012279
PB.4632	975.658	2431.87	1.3173	0.00052077	0.012315
PB.3936	81.1844	1119.54	3.786	0.00052623	0.012435
TEA031171	104.111	11.0801	-3.236	0.00053026	0.012522
PB.5308	593.337	1138.74	0.94076	0.00053152	0.012527
TEA014987	0	22.3095	6.927	0.00053088	0.012527
TEA032346	4.98708	46.0294	3.2074	0.00053163	0.012527
PB.10383	1014.68	1487.46	0.55176	0.00053906	0.012693
PB.3378	4115.92	6268.15	0.60689	0.00054099	0.01273
TEA019578	21.9745	0	-6.906	0.00054448	0.012803
PB.17757	2996.98	4558.62	0.60505	0.00054537	0.012814
PB.2930	679.23	327.509	-1.0527	0.00055106	0.012939
PB.1342	2250.9	3517.56	0.64406	0.00055706	0.013071
TEA013140	3059.59	2039.58	-0.58519	0.00055771	0.013076
PB.11482	570.759	242.253	-1.2356	0.00056067	0.013137
PB.11500	1833.42	2715.06	0.56646	0.00057538	0.013472
PB.7333	1055.34	678.045	-0.63838	0.00058181	0.013613
TEA007466	0	25.5201	7.1214	0.00058317	0.013635
PB.11079	2757.66	1960.5	-0.49229	0.00058477	0.013662
PB.3584	450.05	935.34	1.056	0.00058849	0.01374
PB.15188	5126.07	7999.26	0.64194	0.00058978	0.01376
PB.811	1086.08	657.926	-0.72292	0.00059124	0.013785
PB.9119	145.878	377.577	1.3733	0.00059385	0.013836
PB.16415	1056.9	641.025	-0.72165	0.00059565	0.013868
PB.13758	338.853	918.27	1.4384	0.00059947	0.013937
PB.6969	10254.8	14437.5	0.4935	0.00059917	0.013937
PB.16747	584.857	351.104	-0.73624	0.00060243	0.013996
PB.14599	5959.79	8166.58	0.45451	0.00060596	0.014068
PB.14017	657.195	1371.89	1.0622	0.00061108	0.014167
PB.15141	5212.42	10002.1	0.94035	0.00061085	0.014167
PB.5118	218.394	70.3076	-1.6337	0.00061457	0.014238
PB.9200	1135.99	1941.67	0.77304	0.00061652	0.014273
PB.18035	2961.21	4149.17	0.48657	0.00061764	0.014289
PB.15688	3761.65	5361.93	0.51132	0.00061923	0.014316
TEA025351	827.594	40.2868	-4.361	0.00062246	0.014381
PB.583	1435.9	953.523	-0.59046	0.00062553	0.014431
TEA017196	0	21.4335	6.8688	0.00062524	0.014431
PB.4915	125.854	431.178	1.7779	0.00063408	0.014618
PB.8492	893.018	1430.11	0.67965	0.00064521	0.014854
TEA026049	402.795	669.771	0.73338	0.0006451	0.014854
PB.9422	263.675	127.364	-1.0496	0.00064664	0.014877
PB.15575	3621.13	2574.69	-0.49206	0.00065033	0.014951
TEA032710	284.845	123.672	-1.2028	0.00065505	0.015049
TEA014722	189.41	397.243	1.0676	0.00065825	0.015112
PB.6339	1193.53	744.733	-0.68068	0.00065963	0.015134
PB.6836	429.153	707.059	0.72026	0.00066352	0.015212
PB.3772	417.934	794.752	0.92667	0.00066409	0.015215
TEA012878	119.551	346.614	1.5365	0.0006647	0.015218
PB.7545	2008.36	1341.16	-0.58243	0.0006653	0.015221
PB.17780	1620.73	2815.04	0.79645	0.0006663	0.015234
PB.3886	364.097	636.993	0.80663	0.0006713	0.015337
PB.1589	1891.26	2893.72	0.61358	0.00067207	0.015344
PB.19567	862.662	1412.06	0.71126	0.00067638	0.015432
PB.12337	319.267	146.275	-1.1252	0.00067879	0.015476
PB.8097	182.97	432.491	1.2421	0.00068105	0.015517
PB.3558	1694.09	2801.55	0.72593	0.00068599	0.015619
PB.10400	676.083	31.7438	-4.4116	0.00068744	0.015641
TEA003138	79.3861	234.636	1.5623	0.00068968	0.015681
PB.10748	3178.4	4359.81	0.45598	0.00069087	0.015698
PB.12030	817.218	511.232	-0.67667	0.00069641	0.015813
PB.9853	724.029	1194.98	0.72249	0.00069909	0.015863
PB.7613	1098.49	602.434	-0.86634	0.00070193	0.015916
PB.18569	817.388	399.683	-1.0327	0.00070337	0.015938
PB.16871	7680.72	5130.48	-0.58222	0.00070686	0.015995
PB.8966	1352.6	2037.33	0.59072	0.00070657	0.015995
PB.69	605.704	354.536	-0.77266	0.00071411	0.016137
TEA028493	21.6167	0	-6.8818	0.00071396	0.016137
PB.17139	1217.55	791.547	-0.62101	0.00071491	0.016143
TEA019607	0	20.9233	6.8341	0.00071535	0.016143
PB.18518	733.954	404.353	-0.86025	0.00071877	0.016209
PB.10431	2822.73	3868.26	0.45466	0.00072367	0.016308
TEA025746	294.569	537.791	0.86908	0.00072547	0.016338
PB.1288	2389.04	3324.85	0.47688	0.00074007	0.016655
PB.2830	6763.25	4985.06	-0.44008	0.00074187	0.016684
PB.19604	1736.9	2524.88	0.53967	0.00074639	0.016763
TEA013004	154.179	44.9368	-1.7767	0.00074629	0.016763
PB.17652	9941.56	7227.71	-0.45991	0.00074988	0.01683
PB.18170	3520.03	2293.12	-0.61813	0.00075098	0.016844
TEA025563	387.306	193.494	-1.0007	0.00075232	0.016851
TEA033586	519.882	926.265	0.83372	0.00075189	0.016851
PB.18917	4900.58	3449.31	-0.50669	0.00075412	0.01688
PB.1633	47.3616	134.632	1.5077	0.00075618	0.016914
TEA022593	32.0426	0.510201	-6.0033	0.00075822	0.016948
PB.16368	247.015	441.05	0.83641	0.00076025	0.016982
PB.4295	465.896	261.115	-0.83569	0.00076912	0.017157
PB.5136	5615.02	7522.58	0.42191	0.00076881	0.017157
PB.7300	4860.2	3509.7	-0.4696	0.00077296	0.017231
PB.313	1854.16	2594.07	0.48454	0.00077497	0.017265
PB.11431	1937.94	3005.38	0.63287	0.0007756	0.017267
PB.3542	813.175	515.477	-0.65758	0.00078133	0.017383
PB.4644	463.136	865.477	0.90163	0.00078408	0.017432
PB.18226	4435.06	6192.71	0.48166	0.00078659	0.017476
PB.9198	723.659	368.701	-0.97247	0.00079194	0.017583
PB.17193	932.436	11265.8	3.5947	0.00079307	0.017597
PB.4301	502.831	287.463	-0.80669	0.00079413	0.017608
TEA019787	33.9568	133.636	1.9737	0.00079487	0.017613
PB.13989	648.16	356.037	-0.86401	0.00079979	0.01771
PB.8029	890.41	1309.03	0.556	0.00080436	0.017799
PB.7356	835.378	1241.32	0.57128	0.00080852	0.017879
PB.1441	2896.93	4320.45	0.57668	0.00081235	0.017943
TEA031455	2131.5	3056.85	0.52029	0.00081247	0.017943
PB.11949	773.847	487.074	-0.66791	0.00081381	0.01796
PB.747	365.242	672.124	0.87981	0.00081549	0.017985
PB.17928	3614.65	6362.99	0.81578	0.00081636	0.017992
PB.14840	7803.05	10516.8	0.4306	0.00081697	0.017994
PB.18847	7915.2	12145	0.61772	0.0008175	0.017994
PB.1144	3086.27	4649.42	0.59131	0.00081859	0.018006
PB.5150	544.164	259.796	-1.0667	0.00082155	0.018059
PB.2093	18981	32569	0.77892	0.0008254	0.018131
PB.9625	978.115	1437.84	0.55571	0.00082712	0.018157
TEA029672	369.37	175.973	-1.069	0.00082794	0.018163
PB.11037	1433.31	932.344	-0.62023	0.00083346	0.018272
PB.1060	434.171	220.713	-0.97546	0.00083686	0.018334
PB.13319	1825.07	915.532	-0.99508	0.00084033	0.018386
TEA026831	1906.23	2777.58	0.543	0.00084008	0.018386
PB.13442	1844.55	3133.22	0.76424	0.00084364	0.018446
PB.15474	470.065	260.407	-0.85227	0.00084456	0.018454
PB.19102	1187.2	699.802	-0.76216	0.00084595	0.018472
PB.10786	184.83	69.8936	-1.4022	0.00085438	0.018644
PB.285	296.823	125.193	-1.2464	0.00085801	0.018711
PB.14364	11362.9	14974.2	0.39814	0.00086541	0.018847
PB.14991	2217.24	1050.67	-1.0772	0.00086536	0.018847
PB.8126	3110.94	4795.86	0.62431	0.00086808	0.018893
TEA032513	1213.47	1766.42	0.54153	0.00086967	0.018915
TEA014742	245.543	85.6908	-1.5175	0.00087552	0.01903
PB.16449	287.569	143.33	-1.0042	0.00088369	0.019182
PB.6968	2593.74	3569.74	0.46085	0.00088345	0.019182
PB.8000	871.311	550.917	-0.66128	0.00088645	0.01923
PB.8488	7836.17	5542.93	-0.49954	0.00089485	0.019399
TEA025638	93.7437	232.582	1.3119	0.00089645	0.019421
PB.13127	3675.87	5025.46	0.45124	0.00089774	0.019424
PB.17834	792.959	442.046	-0.84263	0.00089733	0.019424
PB.15247	244.957	492.661	1.0077	0.00090263	0.019517
TEA005819	27.6638	108.169	1.9702	0.00091087	0.019682
PB.4939	12426.4	8239.84	-0.59276	0.00091486	0.019755
TEA028607	584.007	340.486	-0.7781	0.0009161	0.019769
TEA006027	60.0775	175.271	1.5444	0.00091888	0.019816
PB.14917	411.722	215.962	-0.93149	0.00092507	0.019937
TEA013742	678.564	405.913	-0.74108	0.00092591	0.019942
PB.986	7442.19	10911.1	0.55199	0.00092896	0.019994
PB.5307	1414.3	2055.51	0.53951	0.00093401	0.02009
PB.14018	15.0865	73.051	2.2793	0.00093711	0.020144
PB.8595	409.924	672.418	0.71437	0.00095024	0.020413
PB.8668	1768.05	2598.43	0.55539	0.00095428	0.020486
PB.10676	2247.66	1037.92	-1.1145	0.00095499	0.020488
PB.11225	1013.03	1696.47	0.74355	0.00095564	0.020489
PB.1710	3988.18	2506.87	-0.66998	0.00095627	0.020489
PB.13008	3036.8	4985.3	0.715	0.000957	0.020491
PB.12946	3894.64	5278.09	0.43855	0.00096178	0.02058
PB.6753	1219.26	1944.01	0.67296	0.00096294	0.020592
PB.19658	429.85	243.546	-0.81987	0.00096509	0.020624
PB.546	309.825	154.169	-1.0064	0.00097495	0.020822
PB.14217	170.308	67.9199	-1.3271	0.00097775	0.020868
PB.9775	148.27	57.326	-1.3715	0.00098095	0.020923
PB.7443	403.054	202.09	-0.99635	0.00098446	0.020984
TEA032989	779.433	460.374	-0.7599	0.00098899	0.021067
PB.7352	126.627	39.1512	-1.6918	0.00099411	0.021162
TEA026323	0	21.655	6.8844	0.00099483	0.021164
PB.10574	729.034	353.945	-1.0421	0.00099934	0.021233
PB.19632	948.158	1530.33	0.69067	0.00099869	0.021233
PB.8891	1101.59	1757.3	0.67348	0.0010016	0.021267
TEA029675	11.5173	66.226	2.5262	0.0010094	0.021418
PB.7455	335.14	615.606	0.87662	0.0010117	0.021453
PB.6128	401.767	856.59	1.0929	0.0010147	0.021503
PB.1330	1230.7	1811.66	0.55763	0.0010155	0.021506
PB.17743	110.306	242.521	1.1358	0.0010171	0.021526
PB.4657	1171.51	689.144	-0.76548	0.0010183	0.021538
PB.18200	33.3351	104.496	1.648	0.0010196	0.021539
PB.18950	252.489	114.777	-1.1366	0.0010203	0.021539
PB.19539	3606.3	4904.79	0.4437	0.0010199	0.021539
PB.13115	2415.64	1602.05	-0.59253	0.0010228	0.021578
PB.16262	377.094	201.045	-0.90761	0.0010244	0.021599
PB.393	3615.19	4922.31	0.44519	0.0010263	0.021625
PB.14191	60532.5	94382.7	0.64081	0.0010302	0.021694
PB.12031	389.085	779.749	1.0023	0.0010376	0.021821
TEA031929	1490.32	2300.82	0.62631	0.0010375	0.021821
TEA010022	1331.65	848.955	-0.64916	0.0010487	0.022041
PB.13140	1204.44	777.679	-0.6314	0.0010539	0.022135
PB.4608	521.556	2583.15	2.3084	0.0010581	0.022211
PB.1642	31034.5	49744.6	0.68066	0.0010616	0.022261
PB.5213	473.07	276.065	-0.7768	0.0010619	0.022261
PB.17791	405.644	213.805	-0.92402	0.0010657	0.022327
PB.11820	5947.03	10008.2	0.75087	0.0010739	0.022441
PB.2732	885.852	1476.78	0.73697	0.0010737	0.022441
PB.9558	2478.4	3691.01	0.57447	0.0010726	0.022441
TEA002462	314.933	163.107	-0.94959	0.0010737	0.022441
TEA016874	382.851	213.998	-0.83903	0.0010767	0.022486
PB.2682	1950.16	1198.6	-0.70237	0.0010817	0.022576
PB.7294	1190.66	786.959	-0.59759	0.0010888	0.02271
PB.9563	4540.25	6417.43	0.49929	0.0010923	0.022768
PB.15620	36110.9	55551.3	0.62138	0.001099	0.022895
PB.18760	2126.95	3305.2	0.63578	0.0011028	0.022937
PB.5201	5225.26	3381.54	-0.62793	0.0011039	0.022937
PB.5805	7583.6	11402.9	0.58851	0.0011033	0.022937
PB.7959	545.139	875.87	0.68449	0.0011045	0.022937
TEA028048	77.5299	210.619	1.4401	0.0011024	0.022937
PB.824	1057.23	1525.43	0.52898	0.0011072	0.022977
PB.13914	1859.26	1321.41	-0.49266	0.0011103	0.023
PB.2718	308.846	146.174	-1.0785	0.0011101	0.023
TEA026283	94.1955	265.764	1.4968	0.0011101	0.023
PB.1715	1003.64	1639.62	0.7081	0.001113	0.02304
PB.6752	1711.08	2623.68	0.61648	0.001119	0.02315
PB.10765	314.71	125.935	-1.3203	0.0011221	0.023171
PB.12871	962.064	600.364	-0.68005	0.0011213	0.023171
PB.19271	22324.5	33359.2	0.57944	0.0011216	0.023171
TEA031120	1254.8	810.698	-0.63032	0.0011242	0.0232
PB.8855	7353.22	9817.96	0.41708	0.0011259	0.02322
PB.11865	226.324	546.187	1.2717	0.0011267	0.023222
PB.14738	3536.26	2583.87	-0.45277	0.001129	0.023241
PB.18629	485.361	895.848	0.88383	0.001129	0.023241
PB.12058	770.291	1333.27	0.79153	0.0011367	0.023371
PB.1879	168.778	332.366	0.97687	0.0011367	0.023371
PB.10667	3734.41	2487.16	-0.58649	0.001144	0.023444
PB.15401	1658.25	2446.19	0.56089	0.0011445	0.023444
PB.18531	1000.62	1598.65	0.67626	0.0011428	0.023444
PB.5193	115474	186371	0.6906	0.0011417	0.023444
PB.5621	1179.14	763.12	-0.62746	0.0011439	0.023444
TEA009583	153.056	61.7253	-1.31	0.0011426	0.023444
TEA006291	117.538	246.458	1.0679	0.0011501	0.023543
TEA005715	19.34	0	-6.7222	0.0011581	0.023693
PB.17697	922.725	605.802	-0.60724	0.001159	0.023695
TEA004313	211.045	380.238	0.84905	0.00116	0.023701
PB.14597	427.198	769.584	0.84978	0.0011693	0.023877
PB.14506	210.334	85.9314	-1.2904	0.0011763	0.024004
PB.17546	403.515	646.177	0.67939	0.0011783	0.024031
PB.16729	208.777	491.069	1.2332	0.0011809	0.024069
PB.614	684.531	1037.36	0.59949	0.0011883	0.024191
TEA017293	347.109	175.135	-0.98762	0.001188	0.024191
PB.13353	1016.18	1494.13	0.55636	0.0011963	0.024336
PB.14225	10177.6	7625.29	-0.41656	0.0011969	0.024336
TEA016797	95.2822	223.735	1.2304	0.0012008	0.024401
PB.1454	2132.44	3352.54	0.6526	0.0012096	0.024551
TEA031182	16.7682	77.3251	2.2015	0.0012097	0.024551
TEA001550	1918.53	3160.2	0.71996	0.0012123	0.024588
PB.10442	508.798	827.058	0.70046	0.0012193	0.024715
PB.17576	925.47	1736.98	0.90797	0.001221	0.024717
PB.6665	223.403	419.428	0.90829	0.0012205	0.024717
PB.7325	258.022	122.04	-1.0798	0.0012217	0.024717
PB.15007	2610.34	3588.65	0.45927	0.001227	0.024811
PB.5761	3078.84	4497.3	0.54662	0.0012304	0.024849
TEA019126	721.734	1283.41	0.83002	0.0012297	0.024849
TEA008350	550.117	336.014	-0.71127	0.0012392	0.025011
TEA000421	253.124	493.075	0.96167	0.0012454	0.025121
PB.17141	914.495	592.836	-0.62532	0.0012475	0.025149
PB.2245	1352.75	1936.92	0.5177	0.0012509	0.025155
PB.580	2134.18	1438.7	-0.56897	0.0012501	0.025155
PB.9712	577.982	876.183	0.6001	0.0012502	0.025155
PB.9977	715.795	456.74	-0.64833	0.0012491	0.025155
PB.18372	2436.4	3315.83	0.44461	0.0012537	0.025182
TEA012432	0	21.6069	6.8813	0.0012536	0.025182
PB.10214	748.505	1164.43	0.63779	0.0012564	0.025204
PB.1994	6450.98	9858.43	0.61177	0.0012558	0.025204
PB.16648	1270.64	800.537	-0.6666	0.0012586	0.025233
PB.3275	897.996	548.992	-0.70964	0.0012593	0.025233
PB.10658	321.745	632.601	0.97523	0.0012629	0.025274
PB.17742	852.96	1254.86	0.55713	0.0012629	0.025274
PB.2779	863.972	1259.58	0.54377	0.0012643	0.025274
PB.3997	2176.49	3340.77	0.618	0.0012645	0.025274
PB.17431	594.768	370.352	-0.68341	0.0012661	0.025292
PB.15255	382.234	665.083	0.79967	0.0012678	0.02531
PB.11719	722.795	1079.23	0.57842	0.0012691	0.025321
TEA019960	0	18.9787	6.6932	0.0012714	0.02535
PB.8843	628.471	1670.3	1.4105	0.0012798	0.025503
TEA015327	289.747	150.208	-0.9477	0.0012807	0.025506
PB.13794	535.487	827.637	0.62835	0.0012845	0.025566
PB.4271	1612.86	1104.82	-0.54578	0.0012885	0.02563
TEA015375	226.109	483.44	1.0957	0.0012931	0.025707
TEA026838	19.6532	0	-6.7443	0.0013227	0.02628
TEA022774	56.8707	177.09	1.6409	0.0013242	0.026293
PB.5533	8061.04	11094.8	0.46084	0.0013339	0.02647
TEA019434	513.458	842.701	0.71435	0.0013427	0.026628
PB.7245	4757.76	6706.16	0.49512	0.0013562	0.02688
PB.10032	1276.93	1915.16	0.5846	0.0013594	0.026928
PB.18799	5559.76	7762.94	0.48157	0.001368	0.027082
TEA005452	21.053	0	-6.8453	0.0013694	0.027094
PB.13919	2553.75	3523.67	0.46436	0.0013725	0.027139
PB.10766	1025.88	1492.79	0.54125	0.0013799	0.02726
PB.8076	721.551	1181.92	0.71155	0.0013803	0.02726
TEA016033	815.103	358.426	-1.1848	0.0013838	0.027313
PB.2603	143.717	347.942	1.2753	0.0013898	0.027415
PB.15390	1192.97	1729.5	0.5358	0.001391	0.027421
PB.3918	2775.74	3745.61	0.43227	0.001393	0.027429
PB.7749	873.164	541.613	-0.6886	0.0013925	0.027429
PB.7436	135.255	348.554	1.3654	0.0013974	0.027499
PB.12388	3380.88	2506.5	-0.43169	0.0014191	0.027892
PB.7387	116.197	314.748	1.4368	0.0014183	0.027892
PB.19309	90.1878	25.7847	-1.805	0.0014222	0.027904
PB.7107	746.805	461.38	-0.69465	0.0014206	0.027904
TEA021800	547.581	840.136	0.61761	0.0014214	0.027904
PB.1328	2385.77	3410.84	0.51566	0.0014321	0.028048
PB.17183	684.593	1054.23	0.62284	0.0014312	0.028048
PB.8149	2616.92	1908.75	-0.45531	0.0014313	0.028048
PB.18533	59.0934	248.024	2.0684	0.001435	0.028055
PB.2418	892.262	1390.43	0.63984	0.0014339	0.028055
TEA018291	149.161	48.4361	-1.6209	0.0014348	0.028055
PB.11184	1913.92	1289.45	-0.56956	0.0014371	0.02808
PB.712	3276.18	4667.54	0.51074	0.001452	0.028354
PB.19227	1587.79	2361.4	0.57284	0.0014544	0.028383
PB.4834	7887.07	10353.9	0.39259	0.0014622	0.02852
TEA030862	6.95059	55.608	2.9994	0.0014728	0.028709
TEA025847	450.631	247.248	-0.86538	0.0014832	0.028896
PB.11051	1837.62	1318.53	-0.47896	0.0014854	0.02892
TEA000179	0	18.3723	6.6467	0.0014998	0.029183
TEA000350	5.34487	55.3092	3.3604	0.0015035	0.029238
PB.19493	1674.54	1184.82	-0.49921	0.0015092	0.029333
PB.6065	3280.34	5806.48	0.8237	0.0015141	0.029411
PB.5414	61.7771	169.803	1.4592	0.0015173	0.029456
PB.3541	574.417	356.596	-0.68777	0.0015183	0.029457
PB.1473	2583	4811.88	0.89766	0.0015218	0.029508
PB.1026	2289.54	1362.83	-0.74824	0.0015238	0.029525
TEA008938	334.819	128.192	-1.3843	0.0015245	0.029525
PB.19623	938.563	1338.15	0.51172	0.0015279	0.029574
PB.1317	1679.64	2368.15	0.49573	0.0015304	0.029602
TEA017810	336.657	185.056	-0.86319	0.0015312	0.029602
PB.3912	3258.23	4404.64	0.43501	0.0015348	0.029656
PB.18462	396.851	664.405	0.74399	0.0015376	0.029674
PB.2390	759.033	450.757	-0.75224	0.0015372	0.029674
PB.4073	2768.86	1839.8	-0.58956	0.0015412	0.029728
PB.16596	2038.29	1388.55	-0.55398	0.0015488	0.029856
PB.1126	2378.63	3280.88	0.46386	0.001556	0.029977
PB.15705	3543.13	1770.99	-1.0004	0.0015571	0.029981
PB.11434	1708.71	885.913	-0.94737	0.0015592	0.030004
PB.12678	1704.27	2517.66	0.56274	0.0015723	0.030239
PB.1753	9381.13	12859	0.45491	0.0015752	0.03026
TEA030695	610.27	933.379	0.61272	0.0015752	0.03026
PB.3200	1266.94	1849.32	0.54565	0.0015782	0.030281
PB.7950	1836.99	2636.33	0.52131	0.0015775	0.030281
PB.8112	750.587	1530.14	1.0274	0.0015877	0.030446
TEA027752	52.0089	174.726	1.7507	0.0015974	0.030615
PB.16478	3254.11	1595.66	-1.028	0.0015997	0.03064
PB.1759	1866.05	1020.36	-0.87063	0.0016015	0.030658
PB.13564	1802.26	3198.24	0.82749	0.0016088	0.030779
PB.19492	32610.6	18042	-0.85397	0.001615	0.03088
PB.6185	3105.6	2188.27	-0.50512	0.0016164	0.030889
PB.19256	367.42	204.443	-0.84611	0.001629	0.031112
TEA011649	1869.55	2754.07	0.55874	0.001632	0.031152
PB.434	156.268	3107.6	4.3137	0.0016344	0.031165
TEA013923	158.956	40.0513	-1.9868	0.0016346	0.031165
TEA018063	532.307	291.117	-0.87011	0.0016457	0.031358
TEA001545	242.475	525.314	1.1146	0.0016477	0.031362
TEA014231	210.964	400.421	0.92412	0.0016478	0.031362
PB.12885	2582.97	3932.54	0.60628	0.001657	0.031498
TEA016642	5.31355	71.5926	3.7411	0.0016563	0.031498
TEA016749	331.643	612.927	0.88661	0.0016578	0.031498
TEA021334	107.22	240.664	1.166	0.0016634	0.031586
PB.3073	3932.68	5512.76	0.48717	0.0016646	0.031592
PB.17633	868.017	425.642	-1.0277	0.0016667	0.031612
PB.228	675.206	387.203	-0.80253	0.0016716	0.031688
PB.14988	603.128	370.082	-0.70447	0.0016781	0.031738
PB.18660	4879.41	3557.54	-0.45575	0.0016764	0.031738
TEA002106	256.256	632.116	1.3034	0.0016766	0.031738
TEA008763	19.7471	0	-6.751	0.0016777	0.031738
PB.11940	154.581	60.0264	-1.364	0.0016815	0.031766
PB.19277	1330.77	853.095	-0.64134	0.0016825	0.031766
PB.5858	778.892	476.437	-0.70871	0.0016818	0.031766
TEA010614	2359.03	4787.22	1.0209	0.0016849	0.031794
PB.16356	814.276	1191.23	0.54873	0.0017008	0.032075
TEA007343	511.983	777.978	0.60354	0.0017108	0.032245
TEA002891	0	17.8861	6.608	0.0017123	0.032256
PB.10424	2542.61	4120.44	0.69638	0.0017172	0.032329
PB.9667	1101.85	720.421	-0.61272	0.0017301	0.032554
PB.1712	2853.32	4543.05	0.67098	0.0017376	0.032677
PB.6791	617.436	1004.69	0.70279	0.0017498	0.032888
PB.12575	1195.13	1669.25	0.48198	0.0017702	0.033251
PB.16303	3051.15	4050.33	0.40865	0.0017775	0.033351
PB.4544	31821.4	48271.5	0.60116	0.0017772	0.033351
PB.9825	1231.42	738.852	-0.7366	0.0017837	0.033447
PB.6948	10584.3	15320.2	0.53354	0.0017908	0.033563
PB.7705	1583.95	2357.1	0.57368	0.001796	0.03364
PB.267	850.268	1451.08	0.77152	0.001803	0.033748
PB.4598	771.155	350.888	-1.1354	0.0018038	0.033748
PB.9761	2560.92	1817.01	-0.49504	0.0018062	0.033774
PB.16217	1814.09	1256.95	-0.52951	0.0018138	0.033897
PB.5731	2724.78	3830.19	0.49138	0.0018164	0.033927
PB.594	2073.53	2951.36	0.50942	0.0018274	0.034113
PB.3607	1117.15	1602.65	0.52052	0.001831	0.034162
PB.16768	2181.38	3262.98	0.58085	0.0018352	0.03422
PB.4968	133.291	301.932	1.1791	0.0018397	0.034284
PB.16164	0	18.276	6.6395	0.0018428	0.034323
PB.3479	265.295	133.636	-0.98893	0.0018511	0.034457
TEA018345	81.6808	21.9196	-1.8973	0.0018544	0.034499
PB.11105	1501.46	2417.74	0.68705	0.0018717	0.034802
PB.4806	1070.31	616.502	-0.79628	0.0018751	0.034846
PB.12143	564.613	845.932	0.58337	0.0018821	0.034921
PB.16861	557.058	974.269	0.80629	0.0018841	0.034921
PB.17857	1686.52	1119.38	-0.59123	0.001886	0.034921
PB.2285	2524.38	4992.5	0.98397	0.0018817	0.034921
PB.3399	1585.68	2190.23	0.46592	0.0018828	0.034921
PB.5262	2034.3	1432.15	-0.50645	0.0018863	0.034921
PB.8201	179.329	75.8907	-1.2416	0.0018865	0.034921
PB.5473	1511.99	2336.6	0.6279	0.0019123	0.035378
PB.2714	1491.72	2215.3	0.57074	0.0019276	0.035614
PB.8180	178.412	77.8834	-1.1965	0.0019281	0.035614
PB.8439	1642.96	1085.43	-0.59794	0.0019293	0.035614
PB.9184	710.352	1192.56	0.7478	0.0019287	0.035614
PB.17140	4535.46	239.03	-4.2461	0.0019326	0.035653
PB.16639	204.797	90.2586	-1.1812	0.0019412	0.035775
PB.2815	2.41525	40.2197	4.0396	0.0019413	0.035775
PB.13658	2946.95	4019.5	0.44771	0.0019427	0.03578
TEA000194	347.897	191.982	-0.85727	0.0019481	0.035839
TEA030322	931.46	1573.82	0.75668	0.001948	0.035839
PB.19141	2767.88	3733.79	0.43178	0.0019695	0.036214
PB.11453	877.494	1559.77	0.83022	0.0019775	0.036341
TEA007481	32.2618	152.509	2.2434	0.0019805	0.036375
TEA033130	254.486	1.48249	-7.4209	0.0019878	0.03649
PB.121	220.585	477.795	1.1156	0.0019937	0.036536
PB.607	1761.18	2500.02	0.50533	0.0019926	0.036536
PB.9953	2.41525	71.1697	4.8682	0.0019924	0.036536
PB.3145	732.072	1082.66	0.56454	0.0020033	0.036692
PB.13096	187.376	80.9256	-1.2103	0.0020069	0.036715
PB.15667	4232.38	6063.9	0.51868	0.0020064	0.036715
PB.5001	2270.82	1287.24	-0.81917	0.0020079	0.036715
PB.13620	236.544	408.897	0.79004	0.0020221	0.036914
PB.17534	3362.56	5775.14	0.7804	0.0020213	0.036914
TEA008298	827.752	527.091	-0.651	0.002021	0.036914
PB.13767	578.698	1047.03	0.85553	0.0020272	0.036987
PB.15039	39520.2	59028.2	0.57882	0.002033	0.037072
PB.17781	310.876	527.168	0.76144	0.002036	0.037085
PB.2126	71.7333	180.608	1.3307	0.0020356	0.037085
PB.6927	724.767	1083.98	0.58048	0.0020404	0.037145
PB.16483	747.046	1263.38	0.75762	0.0020476	0.037218
PB.18345	10586.5	8202.42	-0.36809	0.0020467	0.037218
PB.8041	331.748	3.03715	-6.7744	0.0020478	0.037218
PB.11555	190.658	565.292	1.5681	0.0020541	0.037272
PB.18125	1727.12	2481.74	0.52314	0.0020536	0.037272
TEA009132	656.281	966.09	0.5578	0.0020526	0.037272
PB.14387	1556.24	2229.54	0.51877	0.0020559	0.037284
PB.9554	137.657	311.852	1.1798	0.0020681	0.037463
TEA029439	135.742	281.349	1.0514	0.0020677	0.037463
PB.11215	311.86	161.365	-0.95022	0.0020695	0.037468
PB.6350	197.788	80.3432	-1.2985	0.0020735	0.037499
TEA014938	83.4251	187.342	1.168	0.0020735	0.037499
PB.12392	828.369	1485.77	0.84306	0.0020748	0.037502
PB.12819	1579.13	2205.91	0.48239	0.0020785	0.037529
PB.14341	421.724	704.041	0.73955	0.0020784	0.037529
PB.16693	2310.25	3131.88	0.43907	0.0020814	0.037561
TEA020947	175.984	330.426	0.9096	0.0020855	0.037593
TEA022106	3582.22	4935.41	0.46234	0.0020854	0.037593
TEA017152	0	17.3519	6.5644	0.0020885	0.037627
PB.17588	2383.66	3367.65	0.4985	0.0020897	0.037629
PB.5680	215.674	379.483	0.81495	0.002092	0.037649
PB.94	81.6941	22.2855	-1.8724	0.0020936	0.037658
PB.7357	1204.6	669.964	-0.84662	0.0020989	0.037733
PB.18687	130.362	270.4	1.0516	0.0021083	0.037881
PB.3573	369.5	200.631	-0.88065	0.0021152	0.037984
PB.10960	1190.62	1665.95	0.48475	0.0021226	0.038097
PB.19073	3156.93	4447.37	0.49437	0.0021463	0.038485
PB.5480	289.483	512.604	0.82465	0.0021466	0.038485
PB.11274	6494.98	8510.64	0.38992	0.0021507	0.038496
PB.15513	1022.42	1468.63	0.52228	0.0021499	0.038496
PB.1599	1350.14	1913.82	0.50328	0.0021498	0.038496
PB.19507	6124.44	8606.93	0.49087	0.0021533	0.0385
PB.4289	1030.91	548.404	-0.91037	0.0021525	0.0385
PB.938	2135.32	1047.66	-1.027	0.0021677	0.038738
PB.6972	624.463	350.123	-0.83418	0.0021761	0.038866
PB.6822	4876.35	3397.03	-0.5216	0.0021831	0.03897
TEA022097	65.2658	248.318	1.9273	0.0022045	0.039331
PB.19251	2195.34	1367.4	-0.68291	0.0022104	0.039415
PB.3832	291.416	93.9312	-1.6322	0.0022148	0.039465
TEA011480	173.738	77.6909	-1.1609	0.0022156	0.039465
PB.517	2488	3354.34	0.43096	0.0022216	0.039537
PB.8627	16355	23868.1	0.54536	0.002222	0.039537
PB.10314	2793	3725.87	0.41581	0.0022253	0.039565
PB.18374	124.735	274.318	1.136	0.002226	0.039565
PB.9452	947.249	607.979	-0.63973	0.0022349	0.039703
PB.3535	3010.56	4006.14	0.41213	0.0022389	0.039752
PB.947	1929.9	1342.4	-0.52384	0.0022459	0.039855
TEA024347	290.503	140.947	-1.043	0.0022487	0.039884
PB.12249	652.296	371.994	-0.8097	0.0022564	0.039998
PB.3470	3728.81	4927.78	0.40217	0.0022608	0.040035
TEA020915	67.122	158.058	1.2353	0.0022609	0.040035
TEA007562	17.0187	0	-6.5371	0.0022632	0.040055
PB.18022	846.908	535.881	-0.66005	0.002266	0.040083
PB.12035	2266.24	1616.76	-0.48704	0.0022743	0.040189
TEA023494	615.096	972.164	0.65997	0.0022744	0.040189
PB.12248	535.943	300.738	-0.83295	0.0022858	0.040368
TEA001170	434.537	755.33	0.79711	0.0022872	0.040371
PB.18761	359.942	163.729	-1.1356	0.0022898	0.040396
PB.8031	4022.32	2915.69	-0.46428	0.0023005	0.040562
PB.7243	255.428	471.826	0.88526	0.0023019	0.040566
PB.5561	1741.09	2540.01	0.54501	0.0023062	0.040619
TEA003859	48.1445	193.013	2.0058	0.0023097	0.04066
PB.3598	3793.61	2638.35	-0.5238	0.0023154	0.040738
PB.16805	326.137	526.797	0.69155	0.0023329	0.041024
PB.5015	17706	13462.9	-0.39527	0.0023361	0.04106
PB.14074	466.146	272.277	-0.77551	0.0023389	0.041086
PB.12315	7545.35	10996.4	0.54334	0.0023448	0.041168
PB.10968	842.001	1549.51	0.87961	0.0023467	0.041179
PB.8244	331.026	625.234	0.9182	0.0023524	0.041258
PB.11090	24068	34932.5	0.53744	0.0023703	0.041505
PB.156	1121.57	646.977	-0.79333	0.0023685	0.041505
PB.7306	92.1693	27.4597	-1.7472	0.0023695	0.041505
TEA007061	165.209	62.409	-1.4037	0.0023767	0.041595
PB.4367	177.138	63.285	-1.4833	0.0023782	0.0416
PB.8850	1141.57	796.139	-0.51988	0.0023802	0.041613
TEA004345	51.1947	149.366	1.5448	0.0023852	0.041677
PB.10060	3037.19	2052.08	-0.56549	0.0024078	0.042043
PB.7105	1490.97	2192.58	0.55621	0.0024086	0.042043
TEA002546	201.988	81.5991	-1.309	0.0024268	0.042337
PB.213	4851.45	6613.74	0.44698	0.0024303	0.042376
PB.11177	181.61	73.879	-1.2963	0.0024319	0.042383
TEA003213	1.02873	32.8604	5.0233	0.0024351	0.042416
PB.4955	2673.85	1729.65	-0.62824	0.0024409	0.042495
PB.16204	7752.05	5592.54	-0.47113	0.0024432	0.042512
TEA027572	39.8833	137.034	1.7833	0.0024543	0.042682
PB.11732	2291.24	4152	0.85779	0.0024574	0.042691
PB.9895	54.8712	154.78	1.4947	0.0024566	0.042691
TEA007579	1202.8	803.855	-0.58114	0.0024621	0.042751
PB.4011	2252.61	1535.8	-0.5528	0.0024758	0.042966
PB.8379	985.741	1462.7	0.56907	0.0024789	0.042998
PB.4457	1042.91	1539.14	0.56142	0.0024858	0.043094
TEA033446	11.6425	74.9044	2.6909	0.0024917	0.043174
PB.7205	22254	35011	0.65372	0.0024992	0.043282
PB.16253	421.146	764.981	0.86048	0.0025025	0.043315
PB.8552	962.8	1464.97	0.60525	0.0025038	0.043315
TEA018750	1.44915	29.9144	4.3443	0.0025145	0.043478
PB.411	493.703	244.331	-1.0141	0.0025195	0.043541
PB.8881	1403.82	809.829	-0.79331	0.0025284	0.043672
PB.14771	433.607	255.994	-0.76008	0.0025302	0.043681
PB.16169	301.725	126.714	-1.2505	0.0025401	0.043829
TEA022070	95.5147	28.894	-1.7258	0.0025478	0.043939
PB.19644	511.58	772.568	0.59491	0.0025517	0.043984
PB.3927	541.337	916.733	0.75953	0.002554	0.044
PB.3572	1005.78	616.398	-0.70597	0.0025585	0.044053
TEA008079	459.058	224.939	-1.0284	0.0025904	0.04458
TEA013750	162.681	369.095	1.1808	0.0026103	0.0449
TEA028642	0	16.4277	6.4852	0.0026125	0.044914
PB.10841	2706.35	4212.74	0.63827	0.0026171	0.04497
PB.7177	772.607	1179.88	0.61055	0.0026335	0.045229
PB.9368	6811.7	9099.08	0.41767	0.002641	0.045332
PB.7009	92960.5	147420	0.66524	0.0026615	0.045661
PB.19166	159.023	66.0044	-1.2681	0.0026639	0.045678
PB.15988	1323.38	919.507	-0.52548	0.002667	0.045707
PB.17512	816.852	1200.43	0.55562	0.0026718	0.045715
PB.7550	1727.62	2413.78	0.4824	0.0026719	0.045715
TEA002224	1508.59	945.496	-0.67374	0.002673	0.045715
TEA023407	407.872	115.663	-1.8171	0.0026727	0.045715
PB.15500	4235.77	6421.14	0.60011	0.0026871	0.045934
PB.8274	268.448	469.322	0.80629	0.0026949	0.046035
TEA022939	756.274	487.839	-0.6327	0.0026958	0.046035
PB.14290	597.944	352.114	-0.76449	0.0026977	0.046044
PB.1154	1234.39	835.535	-0.56307	0.0027032	0.046066
TEA004682	262.683	530.866	1.0157	0.0027027	0.046066
TEA022107	2806.11	4410.42	0.65229	0.0027013	0.046066
PB.13969	735.346	458.917	-0.67978	0.0027087	0.046136
PB.13098	2666.15	1823.49	-0.54801	0.0027206	0.046315
PB.2073	1955.64	2671.24	0.44977	0.0027263	0.046388
PB.5122	1908.42	2730.88	0.51681	0.0027344	0.046502
PB.6288	2192.53	3224.07	0.55642	0.0027504	0.046751
TEA007231	197.752	95.2352	-1.0545	0.0027534	0.046777
PB.6784	18509.4	29686.2	0.68151	0.0027595	0.046832
PB.9931	3034.05	3987.47	0.39426	0.002759	0.046832
PB.2880	5780.94	4321.74	-0.41976	0.0027614	0.04684
PB.15806	1439.76	1032.29	-0.48006	0.0027656	0.046887
PB.13385	5705.72	7461	0.387	0.002773	0.046988
PB.4838	723.01	1112.88	0.62257	0.0027744	0.046988
PB.11923	10395.6	13711.8	0.39944	0.0027845	0.047088
PB.17272	1719.82	1147.66	-0.58383	0.0027843	0.047088
TEA006687	68.7097	188.709	1.4566	0.0027846	0.047088
PB.4891	238.803	402.668	0.75379	0.0027877	0.047108
TEA002972	6.04712	66.9628	3.4735	0.0027886	0.047108
PB.3953	302.136	165.033	-0.87223	0.0028131	0.047498
PB.1164	8363.23	6179.62	-0.43658	0.0028239	0.047656
PB.10851	1357.83	869.843	-0.6428	0.0028293	0.047722
PB.9058	291.898	108.092	-1.4338	0.0028362	0.047814
PB.3059	3177.21	2402.78	-0.40308	0.0028391	0.04784
PB.13654	1353.24	969.551	-0.48098	0.0028479	0.047939
PB.6059	69.0542	363.568	2.3965	0.0028475	0.047939
PB.7652	536.024	847.212	0.6608	0.0028506	0.047959
PB.11238	688.475	344.331	-1.0002	0.0028546	0.047976
PB.9094	10320.7	13251.2	0.36058	0.0028559	0.047976
TEA016906	446.972	256.157	-0.80297	0.0028551	0.047976
PB.14997	541.475	293.133	-0.88515	0.0028589	0.048002
TEA013709	403.368	215.12	-0.90627	0.0028683	0.048135
PB.16745	1436.42	999.182	-0.52367	0.0028712	0.048159
PB.5229	1775.53	734.527	-1.2731	0.0028751	0.048182
TEA002418	71.1117	161.576	1.1834	0.0028755	0.048182
TEA014110	2550.69	1555.29	-0.71352	0.002884	0.0483
TEA029095	143.373	47.555	-1.5938	0.0028864	0.048316
PB.6249	768.716	1377.76	0.8414	0.0028915	0.048377
PB.6750	7795.11	11520.5	0.56351	0.0028994	0.048484
TEA030253	110.633	39.2715	-1.4943	0.0029142	0.048708
PB.2525	1225.47	1693.7	0.46694	0.0029211	0.048798
TEA031351	2471.37	1778.4	-0.47469	0.0029275	0.048881
TEA032364	92.3392	30.4487	-1.6011	0.0029503	0.049235
PB.15234	1170.84	1612.5	0.46172	0.0029581	0.049341
TEA004591	403.282	629.686	0.64279	0.0029616	0.049374
PB.5529	1215.24	1690.31	0.47607	0.002982	0.049665
TEA005261	23.0345	78.6392	1.7732	0.0029805	0.049665
PB.6971	7622.33	9948.24	0.38425	0.0029909	0.049766
TEA021415	266.033	135.917	-0.96847	0.0029911	0.049766
